# Supplementary material for: Minor contribution of ammonia oxidizers to inorganic carbon fixation in the ocean
Source: Nat Geosci. 2025 Sep 23;18(11):1144–51. doi: 10.1038/s41561-025-01798-x (PMC12594613; doi:10.1038/s41561-025-01798-x)
Supplement: Supplementary file 2 — Microbial community composition, MAG analyses and test statistics. [file 41561_2025_1798_MOESM2_ESM.xlsx]

## Sheet: PhyloFLASH_results
Microbial community composition (phyloFLASH analyses)
Kingdom	Phylum	Class	Order	Family	Genus	Species	Counts	Total_counts	Sample_name	Station	Cast	Depth (m)
Bacteria	Actinomycetota	Acidimicrobiia	Acidimicrobiia	Acidimicrobiia	Acidimicrobiia	Acidimicrobiia	1	4257	CLZ63	5	9	45
Bacteria	Pseudomonadota	Alphaproteobacteria	Alphaproteobacteria	Alphaproteobacteria	Alphaproteobacteria	Alphaproteobacteria	68	4257	CLZ63	5	9	45
Bacteria	Bacteria	Bacteria	Bacteria	Bacteria	Bacteria	Bacteria	217	4257	CLZ63	5	9	45
Bacteria	Bacteroidota	Bacteroidia	Bacteroidia	Bacteroidia	Bacteroidia	Bacteroidia	4	4257	CLZ63	5	9	45
Bacteria	Cyanobacteriota	Cyanobacteriia	Cyanobacteriia	Cyanobacteriia	Cyanobacteriia	Cyanobacteriia	51	4257	CLZ63	5	9	45
Bacteria	Pseudomonadota	Gammaproteobacteria	Gammaproteobacteria	Gammaproteobacteria	Gammaproteobacteria	Gammaproteobacteria	19	4257	CLZ63	5	9	45
Bacteria	Myxococcota	Myxococcota	Myxococcota	Myxococcota	Myxococcota	Myxococcota	1	4257	CLZ63	5	9	45
Bacteria	Pseudomonadota	Pseudomonadota	Pseudomonadota	Pseudomonadota	Pseudomonadota	Pseudomonadota	51	4257	CLZ63	5	9	45
Bacteria	Thermodesulfobacteriota	Thermodesulfobacteriota	Thermodesulfobacteriota	Thermodesulfobacteriota	Thermodesulfobacteriota	Thermodesulfobacteriota	1	4257	CLZ63	5	9	45
Bacteria	Actinomycetota	Acidimicrobiia	Actinomarinales	Actinomarinaceae	Candidatus Actinomarina	Candidatus Actinomarina	83	4257	CLZ63	5	9	45
Bacteria	Actinomycetota	Acidimicrobiia	Actinomarinales	Actinomarinaceae	Candidatus Actinomarina	uncultured marine bacterium	5	4257	CLZ63	5	9	45
Bacteria	Actinomycetota	Acidimicrobiia	Actinomarinales	Actinomarinaceae	Candidatus Actinomarina	marine metagenome	2	4257	CLZ63	5	9	45
Bacteria	Actinomycetota	Acidimicrobiia	Actinomarinales	Actinomarinaceae	Candidatus Actinomarina	metagenome	2	4257	CLZ63	5	9	45
Bacteria	Actinomycetota	Acidimicrobiia	Actinomarinales	Actinomarinaceae	Candidatus Actinomarina	uncultured bacterium	1	4257	CLZ63	5	9	45
Bacteria	Verrucomicrobiota	Verrucomicrobiia	Arctic97B-4 marine group	Incertae Sedis	Incertae Sedis	Incertae Sedis	7	4257	CLZ63	5	9	45
Bacteria	Verrucomicrobiota	Verrucomicrobiia	Arctic97B-4 marine group	Incertae Sedis	Incertae Sedis	marine metagenome	1	4257	CLZ63	5	9	45
Bacteria	Bacillota	Bacilli	Bacillales	Bacillaceae	Bacillus	Bacillus sp. SIT16	2	4257	CLZ63	5	9	45
Bacteria	Bacillota	Bacilli	Bacillales	Bacillaceae	Bacillus	Streptococcus pneumoniae	1	4257	CLZ63	5	9	45
Bacteria	Bdellovibrionota	Bacteriovoracia	Bacteriovoracales	Bacteriovoracaceae	Incertae Sedis	Incertae Sedis	1	4257	CLZ63	5	9	45
Bacteria	Bdellovibrionota	Bdellovibrionia	Bdellovibrionales	Pseudobdellovibrionaceae	OM27 clade	OM27 clade	9	4257	CLZ63	5	9	45
Bacteria	Bdellovibrionota	Bdellovibrionia	Bdellovibrionales	Pseudobdellovibrionaceae	OM27 clade	uncultured marine bacterium	5	4257	CLZ63	5	9	45
Bacteria	Bdellovibrionota	Bdellovibrionia	Bdellovibrionales	Pseudobdellovibrionaceae	OM27 clade	uncultured bacterium	1	4257	CLZ63	5	9	45
Bacteria	Bdellovibrionota	Bdellovibrionia	Bdellovibrionales	Pseudobdellovibrionaceae	OM27 clade	uncultured delta proteobacterium	1	4257	CLZ63	5	9	45
Bacteria	Pseudomonadota	Gammaproteobacteria	Beggiatoales	Leucotrichaceae	Incertae Sedis	uncultured bacterium	4	4257	CLZ63	5	9	45
Bacteria	Pseudomonadota	Gammaproteobacteria	Beggiatoales	Leucotrichaceae	Incertae Sedis	Incertae Sedis	2	4257	CLZ63	5	9	45
Bacteria	Thermodesulfobacteriota	Desulfuromonadia	Bradymonadales	Incertae Sedis	Incertae Sedis	Incertae Sedis	1	4257	CLZ63	5	9	45
Bacteria	Pseudomonadota	Gammaproteobacteria	Burkholderiales	Burkholderiales	Burkholderiales	Burkholderiales	1	4257	CLZ63	5	9	45
Bacteria	Pseudomonadota	Gammaproteobacteria	Burkholderiales	MWH-UniP1 aquatic group	Incertae Sedis	uncultured bacterium	4	4257	CLZ63	5	9	45
Bacteria	Pseudomonadota	Gammaproteobacteria	Burkholderiales	MWH-UniP1 aquatic group	Incertae Sedis	uncultured marine bacterium	2	4257	CLZ63	5	9	45
Bacteria	Pseudomonadota	Gammaproteobacteria	Burkholderiales	MWH-UniP1 aquatic group	Incertae Sedis	Incertae Sedis	1	4257	CLZ63	5	9	45
Bacteria	Pseudomonadota	Gammaproteobacteria	Burkholderiales	TRA3-20	Incertae Sedis	Incertae Sedis	1	4257	CLZ63	5	9	45
Bacteria	Pseudomonadota	Alphaproteobacteria	Caulobacterales	Hyphomonadaceae	Henriciella	Henriciella sp. LA220	1	4257	CLZ63	5	9	45
Bacteria	Bacteroidota	Bacteroidia	Chitinophagales	Saprospiraceae	Aureispira	uncultured bacterium	2	4257	CLZ63	5	9	45
Bacteria	Bacteroidota	Bacteroidia	Chitinophagales	Saprospiraceae	Aureispira	Aureispira	1	4257	CLZ63	5	9	45
Bacteria	Bacteroidota	Bacteroidia	Chitinophagales	Saprospiraceae	Incertae Sedis	Incertae Sedis	1	4257	CLZ63	5	9	45
Bacteria	Cyanobacteriota	Cyanobacteriia	Chloroplast	Incertae Sedis	Incertae Sedis	Incertae Sedis	72	4257	CLZ63	5	9	45
Bacteria	Cyanobacteriota	Cyanobacteriia	Chloroplast	Incertae Sedis	Incertae Sedis	uncultured marine eukaryote	19	4257	CLZ63	5	9	45
Bacteria	Cyanobacteriota	Cyanobacteriia	Chloroplast	Incertae Sedis	Incertae Sedis	uncultured bacterium	5	4257	CLZ63	5	9	45
Bacteria	Cyanobacteriota	Cyanobacteriia	Chloroplast	Incertae Sedis	Incertae Sedis	uncultured eukaryote	1	4257	CLZ63	5	9	45
Bacteria	Cyanobacteriota	Cyanobacteriia	Chloroplast	Incertae Sedis	Incertae Sedis	Coccomyxa sp. LA000219	1	4257	CLZ63	5	9	45
Bacteria	Cyanobacteriota	Cyanobacteriia	Chloroplast	Incertae Sedis	Incertae Sedis	Phalacroma mitra	1	4257	CLZ63	5	9	45
Bacteria	Pseudomonadota	Gammaproteobacteria	Coxiellales	Coxiellaceae	Coxiella	uncultured bacterium	4	4257	CLZ63	5	9	45
Bacteria	Pseudomonadota	Gammaproteobacteria	Coxiellales	Coxiellaceae	Coxiella	Coxiella	4	4257	CLZ63	5	9	45
Bacteria	Pseudomonadota	Gammaproteobacteria	Coxiellales	Coxiellaceae	Coxiella	uncultured marine bacterium	1	4257	CLZ63	5	9	45
Bacteria	Bacteroidota	Bacteroidia	Cytophagales	Cyclobacteriaceae	Marinoscillum	Marinoscillum	11	4257	CLZ63	5	9	45
Bacteria	Bacteroidota	Bacteroidia	Cytophagales	Cyclobacteriaceae	Marinoscillum	uncultured bacterium	3	4257	CLZ63	5	9	45
Bacteria	Bacteroidota	Bacteroidia	Cytophagales	Cyclobacteriaceae	Marinoscillum	marine metagenome	1	4257	CLZ63	5	9	45
Bacteria	Dadabacteria	Dadabacteriia	Dadabacteriales	Incertae Sedis	CSP1-2	CSP1-2	5	4257	CLZ63	5	9	45
Bacteria	Dadabacteria	Dadabacteriia	Dadabacteriales	Incertae Sedis	CSP1-2	uncultured bacterium	1	4257	CLZ63	5	9	45
Bacteria	Dadabacteria	Dadabacteriia	Dadabacteriales	Incertae Sedis	CSP1-2	metagenome	1	4257	CLZ63	5	9	45
Bacteria	Dadabacteria	Dadabacteriia	Dadabacteriales	Incertae Sedis	CSP1-2	uncultured marine bacterium	1	4257	CLZ63	5	9	45
Bacteria	Pseudomonadota	Alphaproteobacteria	Defluviicoccales	Incertae Sedis	Incertae Sedis	Incertae Sedis	9	4257	CLZ63	5	9	45
Bacteria	Pseudomonadota	Alphaproteobacteria	Defluviicoccales	Incertae Sedis	Incertae Sedis	uncultured bacterium	4	4257	CLZ63	5	9	45
Bacteria	Pseudomonadota	Gammaproteobacteria	Ectothiorhodospirales	Ectothiorhodospiraceae	Incertae Sedis	Incertae Sedis	18	4257	CLZ63	5	9	45
Bacteria	Pseudomonadota	Gammaproteobacteria	Ectothiorhodospirales	Ectothiorhodospiraceae	Incertae Sedis	uncultured bacterium	6	4257	CLZ63	5	9	45
Bacteria	Pseudomonadota	Gammaproteobacteria	Enterobacterales	Aeromonadaceae	Oceanisphaera	Oceanisphaera	1	4257	CLZ63	5	9	45
Bacteria	Pseudomonadota	Gammaproteobacteria	Enterobacterales	Alteromonadaceae	Alteromonas	Alteromonas	1	4257	CLZ63	5	9	45
Bacteria	Pseudomonadota	Gammaproteobacteria	Enterobacterales	Pseudoalteromonadaceae	Pseudoalteromonas	Pseudoalteromonas	1	4257	CLZ63	5	9	45
Bacteria	Pseudomonadota	Gammaproteobacteria	Enterobacterales	Vibrionaceae	Vibrio	Vibrio	2	4257	CLZ63	5	9	45
Bacteria	Bacteroidota	Bacteroidia	Flavobacteriales	Flavobacteriales	Flavobacteriales	Flavobacteriales	5	4257	CLZ63	5	9	45
Bacteria	Bacteroidota	Bacteroidia	Flavobacteriales	Crocinitomicaceae	Fluviicola	Fluviicola	2	4257	CLZ63	5	9	45
Bacteria	Bacteroidota	Bacteroidia	Flavobacteriales	Crocinitomicaceae	Fluviicola	uncultured bacterium	1	4257	CLZ63	5	9	45
Bacteria	Bacteroidota	Bacteroidia	Flavobacteriales	Cryomorphaceae	Incertae Sedis	Incertae Sedis	10	4257	CLZ63	5	9	45
Bacteria	Bacteroidota	Bacteroidia	Flavobacteriales	Cryomorphaceae	Incertae Sedis	uncultured bacterium	2	4257	CLZ63	5	9	45
Bacteria	Bacteroidota	Bacteroidia	Flavobacteriales	Cryomorphaceae	NS10 marine group	NS10 marine group	2	4257	CLZ63	5	9	45
Bacteria	Bacteroidota	Bacteroidia	Flavobacteriales	Flavobacteriaceae	NS5 marine group	NS5 marine group	63	4257	CLZ63	5	9	45
Bacteria	Bacteroidota	Bacteroidia	Flavobacteriales	Flavobacteriaceae	NS4 marine group	NS4 marine group	45	4257	CLZ63	5	9	45
Bacteria	Bacteroidota	Bacteroidia	Flavobacteriales	Flavobacteriaceae	Flavobacteriaceae	Flavobacteriaceae	21	4257	CLZ63	5	9	45
Bacteria	Bacteroidota	Bacteroidia	Flavobacteriales	Flavobacteriaceae	NS2b marine group	NS2b marine group	16	4257	CLZ63	5	9	45
Bacteria	Bacteroidota	Bacteroidia	Flavobacteriales	Flavobacteriaceae	NS4 marine group	uncultured marine bacterium	5	4257	CLZ63	5	9	45
Bacteria	Bacteroidota	Bacteroidia	Flavobacteriales	Flavobacteriaceae	NS4 marine group	uncultured bacterium	5	4257	CLZ63	5	9	45
Bacteria	Bacteroidota	Bacteroidia	Flavobacteriales	Flavobacteriaceae	Formosa	Formosa	3	4257	CLZ63	5	9	45
Bacteria	Bacteroidota	Bacteroidia	Flavobacteriales	Flavobacteriaceae	NS5 marine group	uncultured marine bacterium	3	4257	CLZ63	5	9	45
Bacteria	Bacteroidota	Bacteroidia	Flavobacteriales	Flavobacteriaceae	NS4 marine group	marine metagenome	3	4257	CLZ63	5	9	45
Bacteria	Bacteroidota	Bacteroidia	Flavobacteriales	Flavobacteriaceae	NS2b marine group	uncultured marine bacterium	3	4257	CLZ63	5	9	45
Bacteria	Bacteroidota	Bacteroidia	Flavobacteriales	Flavobacteriaceae	Incertae Sedis	Incertae Sedis	3	4257	CLZ63	5	9	45
Bacteria	Bacteroidota	Bacteroidia	Flavobacteriales	Flavobacteriaceae	NS5 marine group	uncultured bacterium	3	4257	CLZ63	5	9	45
Bacteria	Bacteroidota	Bacteroidia	Flavobacteriales	NS7 marine group	Incertae Sedis	Incertae Sedis	11	4257	CLZ63	5	9	45
Bacteria	Bacteroidota	Bacteroidia	Flavobacteriales	NS7 marine group	Incertae Sedis	uncultured marine bacterium	2	4257	CLZ63	5	9	45
Bacteria	Bacteroidota	Bacteroidia	Flavobacteriales	NS7 marine group	Incertae Sedis	uncultured bacterium	1	4257	CLZ63	5	9	45
Bacteria	Bacteroidota	Bacteroidia	Flavobacteriales	NS9 marine group	Incertae Sedis	Incertae Sedis	66	4257	CLZ63	5	9	45
Bacteria	Bacteroidota	Bacteroidia	Flavobacteriales	NS9 marine group	Incertae Sedis	uncultured marine bacterium	19	4257	CLZ63	5	9	45
Bacteria	Bacteroidota	Bacteroidia	Flavobacteriales	NS9 marine group	Incertae Sedis	uncultured bacterium	8	4257	CLZ63	5	9	45
Bacteria	Halanaerobiaeota	Halanaerobiia	Halanaerobiales	Halanaerobiaceae	Halanaerobium	Halanaerobium sp. 4-GBenrich	2	4257	CLZ63	5	9	45
Bacteria	Pseudomonadota	Gammaproteobacteria	HOC36	Incertae Sedis	Incertae Sedis	Incertae Sedis	3	4257	CLZ63	5	9	45
Bacteria	Pseudomonadota	Alphaproteobacteria	Holosporales	Holosporaceae	Incertae Sedis	uncultured bacterium	1	4257	CLZ63	5	9	45
Bacteria	Margulisbacteria	Incertae Sedis	Incertae Sedis	Incertae Sedis	Incertae Sedis	Incertae Sedis	3	4257	CLZ63	5	9	45
Bacteria	Marinimicrobia SAR406 clade	Incertae Sedis	Incertae Sedis	Incertae Sedis	Incertae Sedis	Incertae Sedis	144	4257	CLZ63	5	9	45
Bacteria	Marinimicrobia SAR406 clade	Incertae Sedis	Incertae Sedis	Incertae Sedis	Incertae Sedis	uncultured bacterium	13	4257	CLZ63	5	9	45
Bacteria	Marinimicrobia SAR406 clade	Incertae Sedis	Incertae Sedis	Incertae Sedis	Incertae Sedis	uncultured marine bacterium	8	4257	CLZ63	5	9	45
Bacteria	Marinimicrobia SAR406 clade	Incertae Sedis	Incertae Sedis	Incertae Sedis	Incertae Sedis	marine metagenome	4	4257	CLZ63	5	9	45
Bacteria	Marinimicrobia SAR406 clade	Incertae Sedis	Incertae Sedis	Incertae Sedis	Incertae Sedis	hydrothermal vent metagenome	1	4257	CLZ63	5	9	45
Bacteria	PAUC34f	Incertae Sedis	Incertae Sedis	Incertae Sedis	Incertae Sedis	uncultured bacterium HF0130_06E03	1	4257	CLZ63	5	9	45
Bacteria	Pseudomonadota	Gammaproteobacteria	Incertae Sedis	Incertae Sedis	Incertae Sedis	Incertae Sedis	1	4257	CLZ63	5	9	45
Bacteria	SAR324 cladeMarine group B	Incertae Sedis	Incertae Sedis	Incertae Sedis	Candidatus Nitrosoarchaeum	Candidatus Nitrosoarchaeum	28	4257	CLZ63	5	9	45
Bacteria	SAR324 cladeMarine group B	Incertae Sedis	Incertae Sedis	Incertae Sedis	Candidatus Nitrosoarchaeum	uncultured bacterium	10	4257	CLZ63	5	9	45
Bacteria	SAR324 cladeMarine group B	Incertae Sedis	Incertae Sedis	Incertae Sedis	Candidatus Nitrosoarchaeum	metagenome	2	4257	CLZ63	5	9	45
Archaea	Thermoplasmatota	Thermoplasmata	Incertae Sedis	Incertae Sedis	Marine Group III	Marine Group III	14	4257	CLZ63	5	9	45
Bacteria	Pseudomonadota	Gammaproteobacteria	Legionellales	Legionellaceae	Legionella	Legionella pneumophila subsp. pneumophila str. Thunder Bay	6	4257	CLZ63	5	9	45
Bacteria	Verrucomicrobiota	Lentisphaeria	Lentisphaerales	Lentisphaeraceae	Lentisphaera	Lentisphaera	1	4257	CLZ63	5	9	45
Bacteria	Pseudomonadota	Magnetococcia	Magnetococcales	Magnetococcaceae	Magnetococcus	uncultured Magnetococcus sp.	1	4257	CLZ63	5	9	45
Archaea	Thermoplasmatota	Thermoplasmata	Marine Group II	Incertae Sedis	Incertae Sedis	Incertae Sedis	62	4257	CLZ63	5	9	45
Archaea	Thermoplasmatota	Thermoplasmata	Marine Group II	Incertae Sedis	Incertae Sedis	uncultured archaeon	25	4257	CLZ63	5	9	45
Archaea	Thermoplasmatota	Thermoplasmata	Marine Group II	Incertae Sedis	Incertae Sedis	uncultured marine archaeon	7	4257	CLZ63	5	9	45
Archaea	Thermoplasmatota	Thermoplasmata	Marine Group II	Incertae Sedis	Incertae Sedis	uncultured marine group II euryarchaeote	1	4257	CLZ63	5	9	45
Archaea	Thermoplasmatota	Thermoplasmata	Marine Group II	Incertae Sedis	Incertae Sedis	uncultured marine group II euryarchaeote HF200_50D06	1	4257	CLZ63	5	9	45
Archaea	Thermoplasmatota	Thermoplasmata	Marine Group II	Incertae Sedis	Incertae Sedis	marine metagenome	1	4257	CLZ63	5	9	45
Bacteria	Actinomycetota	Acidimicrobiia	Microtrichales	Microtrichales	Microtrichales	Microtrichales	3	4257	CLZ63	5	9	45
Bacteria	Actinomycetota	Acidimicrobiia	Microtrichales	Microtrichaceae	Sva0996 marine group	Sva0996 marine group	15	4257	CLZ63	5	9	45
Bacteria	Actinomycetota	Acidimicrobiia	Microtrichales	Microtrichaceae	Sva0996 marine group	uncultured Verrucomicrobiales bacterium HF0070_30L02	2	4257	CLZ63	5	9	45
Bacteria	Actinomycetota	Acidimicrobiia	Microtrichales	Microtrichaceae	Microtrichaceae	Microtrichaceae	2	4257	CLZ63	5	9	45
Bacteria	Actinomycetota	Acidimicrobiia	Microtrichales	Microtrichaceae	Sva0996 marine group	uncultured bacterium	1	4257	CLZ63	5	9	45
Bacteria	Actinomycetota	Acidimicrobiia	Microtrichales	Microtrichaceae	Sva0996 marine group	marine metagenome	1	4257	CLZ63	5	9	45
Bacteria	Actinomycetota	Acidimicrobiia	Microtrichales	Microtrichaceae	Sva0996 marine group	uncultured marine bacterium	1	4257	CLZ63	5	9	45
Bacteria	Myxococcota	Myxococcia	Myxococcales	Myxococcaceae	P3OB-42	P3OB-42	4	4257	CLZ63	5	9	45
Bacteria	Myxococcota	Polyangiia	Nannocystales	Nannocystaceae	Incertae Sedis	uncultured bacterium	1	4257	CLZ63	5	9	45
Bacteria	Verrucomicrobiota	Verrucomicrobiia	Opitutales	Puniceicoccaceae	MB11C04 marine group	marine metagenome	10	4257	CLZ63	5	9	45
Bacteria	Verrucomicrobiota	Verrucomicrobiia	Opitutales	Puniceicoccaceae	MB11C04 marine group	MB11C04 marine group	5	4257	CLZ63	5	9	45
Bacteria	Pseudomonadota	Alphaproteobacteria	Parvibaculales	OCS116 clade	Incertae Sedis	Incertae Sedis	53	4257	CLZ63	5	9	45
Bacteria	Pseudomonadota	Alphaproteobacteria	Parvibaculales	OCS116 clade	Incertae Sedis	marine metagenome	3	4257	CLZ63	5	9	45
Bacteria	Pseudomonadota	Alphaproteobacteria	Parvibaculales	Parvibaculaceae	Incertae Sedis	Incertae Sedis	1	4257	CLZ63	5	9	45
Bacteria	Pseudomonadota	Alphaproteobacteria	Parvibaculales	PS1 clade	Incertae Sedis	Incertae Sedis	3	4257	CLZ63	5	9	45
Bacteria	Pseudomonadota	Alphaproteobacteria	Parvibaculales	PS1 clade	Incertae Sedis	marine metagenome	1	4257	CLZ63	5	9	45
Bacteria	Pseudomonadota	Alphaproteobacteria	Pelagibacterales	Pelagibacterales	Pelagibacterales	Pelagibacterales	116	4257	CLZ63	5	9	45
Bacteria	Pseudomonadota	Alphaproteobacteria	Pelagibacterales	Clade I	Clade Ia	Clade Ia	479	4257	CLZ63	5	9	45
Bacteria	Pseudomonadota	Alphaproteobacteria	Pelagibacterales	Clade I	Clade I	Clade I	288	4257	CLZ63	5	9	45
Bacteria	Pseudomonadota	Alphaproteobacteria	Pelagibacterales	Clade I	Clade Ia	uncultured bacterium	53	4257	CLZ63	5	9	45
Bacteria	Pseudomonadota	Alphaproteobacteria	Pelagibacterales	Clade I	Clade Ib	Clade Ib	33	4257	CLZ63	5	9	45
Bacteria	Pseudomonadota	Alphaproteobacteria	Pelagibacterales	Clade I	Clade Ib	uncultured bacterium	18	4257	CLZ63	5	9	45
Bacteria	Pseudomonadota	Alphaproteobacteria	Pelagibacterales	Clade I	Clade Ia	marine metagenome	8	4257	CLZ63	5	9	45
Bacteria	Pseudomonadota	Alphaproteobacteria	Pelagibacterales	Clade I	Clade Ib	marine metagenome	3	4257	CLZ63	5	9	45
Bacteria	Pseudomonadota	Alphaproteobacteria	Pelagibacterales	Clade I	Incertae Sedis	Incertae Sedis	2	4257	CLZ63	5	9	45
Bacteria	Pseudomonadota	Alphaproteobacteria	Pelagibacterales	Clade I	Incertae Sedis	uncultured bacterium	2	4257	CLZ63	5	9	45
Bacteria	Pseudomonadota	Alphaproteobacteria	Pelagibacterales	Clade II	Incertae Sedis	Incertae Sedis	98	4257	CLZ63	5	9	45
Bacteria	Pseudomonadota	Alphaproteobacteria	Pelagibacterales	Clade II	Incertae Sedis	uncultured bacterium	24	4257	CLZ63	5	9	45
Bacteria	Pseudomonadota	Alphaproteobacteria	Pelagibacterales	Clade II	Incertae Sedis	uncultured marine bacterium	1	4257	CLZ63	5	9	45
Bacteria	Pseudomonadota	Alphaproteobacteria	Pelagibacterales	Clade IV	Incertae Sedis	uncultured bacterium	10	4257	CLZ63	5	9	45
Bacteria	Pseudomonadota	Alphaproteobacteria	Pelagibacterales	Clade IV	Incertae Sedis	Incertae Sedis	9	4257	CLZ63	5	9	45
Bacteria	Pseudomonadota	Alphaproteobacteria	Pelagibacterales	Clade IV	Incertae Sedis	uncultured marine bacterium	1	4257	CLZ63	5	9	45
Bacteria	Planctomycetota	Phycisphaerae	Phycisphaerales	Phycisphaeraceae	Urania-1B-19 marine sediment group	uncultured bacterium	1	4257	CLZ63	5	9	45
Bacteria	Planctomycetota	Planctomycetes	Pirellulales	Pirellulaceae	Incertae Sedis	Incertae Sedis	2	4257	CLZ63	5	9	45
Bacteria	Myxococcota	Polyangiia	Polyangiales	Sandaracinaceae	Sandaracinus	Sandaracinus	1	4257	CLZ63	5	9	45
Bacteria	Pseudomonadota	Gammaproteobacteria	Pseudomonadales	Pseudomonadales	Pseudomonadales	Pseudomonadales	9	4257	CLZ63	5	9	45
Bacteria	Pseudomonadota	Gammaproteobacteria	Pseudomonadales	Endozoicomonadaceae	Endozoicomonas	Endozoicomonas	1	4257	CLZ63	5	9	45
Bacteria	Pseudomonadota	Gammaproteobacteria	Pseudomonadales	Halieaceae	OM60NOR5 clade	OM60NOR5 clade	5	4257	CLZ63	5	9	45
Bacteria	Pseudomonadota	Gammaproteobacteria	Pseudomonadales	Halieaceae	OM60NOR5 clade	uncultured bacterium	4	4257	CLZ63	5	9	45
Bacteria	Pseudomonadota	Gammaproteobacteria	Pseudomonadales	Halieaceae	Halieaceae	Halieaceae	1	4257	CLZ63	5	9	45
Bacteria	Pseudomonadota	Gammaproteobacteria	Pseudomonadales	Halieaceae	Parahaliea	Parahaliea	1	4257	CLZ63	5	9	45
Bacteria	Pseudomonadota	Gammaproteobacteria	Pseudomonadales	KI89A clade	Incertae Sedis	uncultured bacterium	6	4257	CLZ63	5	9	45
Bacteria	Pseudomonadota	Gammaproteobacteria	Pseudomonadales	KI89A clade	Incertae Sedis	Incertae Sedis	3	4257	CLZ63	5	9	45
Bacteria	Pseudomonadota	Gammaproteobacteria	Pseudomonadales	Moraxellaceae	Acinetobacter	Acinetobacter lwoffii WJ10621	1	4257	CLZ63	5	9	45
Bacteria	Pseudomonadota	Gammaproteobacteria	Pseudomonadales	Nitrincolaceae	Incertae Sedis	Incertae Sedis	1	4257	CLZ63	5	9	45
Bacteria	Pseudomonadota	Gammaproteobacteria	Pseudomonadales	OM182 clade	Incertae Sedis	Incertae Sedis	3	4257	CLZ63	5	9	45
Bacteria	Pseudomonadota	Gammaproteobacteria	Pseudomonadales	Porticoccaceae	SAR92 clade	uncultured marine bacterium	1	4257	CLZ63	5	9	45
Bacteria	Pseudomonadota	Gammaproteobacteria	Pseudomonadales	Pseudohongiellaceae	Pseudohongiella	Pseudohongiella	1	4257	CLZ63	5	9	45
Bacteria	Pseudomonadota	Gammaproteobacteria	Pseudomonadales	Pseudohongiellaceae	Pseudohongiella	uncultured bacterium	1	4257	CLZ63	5	9	45
Bacteria	Pseudomonadota	Gammaproteobacteria	Pseudomonadales	Pseudomonadaceae	Pseudomonas	Pseudomonas	1	4257	CLZ63	5	9	45
Bacteria	Pseudomonadota	Gammaproteobacteria	Pseudomonadales	SAR86 clade	Incertae Sedis	Incertae Sedis	206	4257	CLZ63	5	9	45
Bacteria	Pseudomonadota	Gammaproteobacteria	Pseudomonadales	SAR86 clade	Incertae Sedis	uncultured bacterium	71	4257	CLZ63	5	9	45
Bacteria	Pseudomonadota	Gammaproteobacteria	Pseudomonadales	SAR86 clade	Incertae Sedis	marine metagenome	8	4257	CLZ63	5	9	45
Bacteria	Pseudomonadota	Gammaproteobacteria	Pseudomonadales	SAR86 clade	Incertae Sedis	uncultured marine bacterium	5	4257	CLZ63	5	9	45
Bacteria	Pseudomonadota	Gammaproteobacteria	Pseudomonadales	SAR86 clade	Incertae Sedis	uncultured SAR86 cluster bacterium	1	4257	CLZ63	5	9	45
Bacteria	Pseudomonadota	Gammaproteobacteria	Pseudomonadales	SAR86 clade	Incertae Sedis	uncultured gamma proteobacterium	1	4257	CLZ63	5	9	45
Bacteria	Pseudomonadota	Gammaproteobacteria	Pseudomonadales	Thioglobaceae	SUP05 cluster	SUP05 cluster	2	4257	CLZ63	5	9	45
Bacteria	Pseudomonadota	Gammaproteobacteria	Pseudomonadales	Thioglobaceae	SUP05 cluster	uncultured bacterium	1	4257	CLZ63	5	9	45
Bacteria	Actinomycetota	Actinobacteria	Pseudonocardiales	Pseudonocardiaceae	Pseudonocardia	Pseudonocardia	1	4257	CLZ63	5	9	45
Bacteria	Pseudomonadota	Alphaproteobacteria	Puniceispirillales	SAR116 clade	Incertae Sedis	Incertae Sedis	27	4257	CLZ63	5	9	45
Bacteria	Pseudomonadota	Alphaproteobacteria	Puniceispirillales	SAR116 clade	Incertae Sedis	uncultured bacterium	19	4257	CLZ63	5	9	45
Bacteria	Pseudomonadota	Alphaproteobacteria	Puniceispirillales	SAR116 clade	SAR116 clade	SAR116 clade	7	4257	CLZ63	5	9	45
Bacteria	Pseudomonadota	Alphaproteobacteria	Puniceispirillales	SAR116 clade	Incertae Sedis	marine metagenome	3	4257	CLZ63	5	9	45
Bacteria	Pseudomonadota	Alphaproteobacteria	Rhodobacterales	Paracoccaceae	Incertae Sedis	Incertae Sedis	107	4257	CLZ63	5	9	45
Bacteria	Pseudomonadota	Alphaproteobacteria	Rhodobacterales	Paracoccaceae	Paracoccaceae	Paracoccaceae	34	4257	CLZ63	5	9	45
Bacteria	Pseudomonadota	Alphaproteobacteria	Rhodobacterales	Paracoccaceae	Incertae Sedis	uncultured bacterium	15	4257	CLZ63	5	9	45
Bacteria	Pseudomonadota	Alphaproteobacteria	Rhodobacterales	Paracoccaceae	Ascidiaceihabitans	Ascidiaceihabitans	2	4257	CLZ63	5	9	45
Bacteria	Pseudomonadota	Alphaproteobacteria	Rhodobacterales	Paracoccaceae	Pseudophaeobacter	Roseobacter sp. MED193	1	4257	CLZ63	5	9	45
Bacteria	Pseudomonadota	Alphaproteobacteria	Rhodobacterales	Paracoccaceae	Incertae Sedis	uncultured bacterium HF0010_10C01	1	4257	CLZ63	5	9	45
Bacteria	Pseudomonadota	Alphaproteobacteria	Rhodobacterales	Paracoccaceae	Pseudooceanicola	Pseudooceanicola	1	4257	CLZ63	5	9	45
Bacteria	Pseudomonadota	Alphaproteobacteria	Rhodospirillales	AEGEAN-169 marine group	Incertae Sedis	Incertae Sedis	202	4257	CLZ63	5	9	45
Bacteria	Pseudomonadota	Alphaproteobacteria	Rhodospirillales	AEGEAN-169 marine group	Incertae Sedis	uncultured bacterium	10	4257	CLZ63	5	9	45
Bacteria	Pseudomonadota	Alphaproteobacteria	Rhodospirillales	AEGEAN-169 marine group	Incertae Sedis	uncultured marine bacterium	4	4257	CLZ63	5	9	45
Bacteria	Pseudomonadota	Alphaproteobacteria	Rhodospirillales	AEGEAN-169 marine group	Incertae Sedis	metagenome	2	4257	CLZ63	5	9	45
Bacteria	Pseudomonadota	Alphaproteobacteria	Rhodospirillales	AEGEAN-169 marine group	Incertae Sedis	marine metagenome	1	4257	CLZ63	5	9	45
Bacteria	Pseudomonadota	Alphaproteobacteria	Rhodospirillales	Magnetospiraceae	Incertae Sedis	Incertae Sedis	1	4257	CLZ63	5	9	45
Bacteria	Pseudomonadota	Alphaproteobacteria	Rhodospirillales	Magnetospiraceae	Incertae Sedis	uncultured nuHF2 cluster bacterium HF0130_29D04	1	4257	CLZ63	5	9	45
Bacteria	Pseudomonadota	Alphaproteobacteria	Rhodospirillales	Magnetospiraceae	Magnetospiraceae	Magnetospiraceae	1	4257	CLZ63	5	9	45
Bacteria	Pseudomonadota	Alphaproteobacteria	Rickettsiales	AB1	Incertae Sedis	uncultured marine bacterium	1	4257	CLZ63	5	9	45
Bacteria	Pseudomonadota	Alphaproteobacteria	Rickettsiales	Mitochondria	Incertae Sedis	Incertae Sedis	10	4257	CLZ63	5	9	45
Bacteria	Pseudomonadota	Alphaproteobacteria	Rickettsiales	Mitochondria	Incertae Sedis	metagenome	5	4257	CLZ63	5	9	45
Bacteria	Pseudomonadota	Alphaproteobacteria	Rickettsiales	Mitochondria	Incertae Sedis	uncultured bacterium	1	4257	CLZ63	5	9	45
Bacteria	Pseudomonadota	Alphaproteobacteria	Rickettsiales	S25-593	Incertae Sedis	uncultured bacterium	10	4257	CLZ63	5	9	45
Bacteria	Pseudomonadota	Alphaproteobacteria	Rickettsiales	S25-593	Incertae Sedis	Incertae Sedis	10	4257	CLZ63	5	9	45
Bacteria	Patescibacteria	Saccharimonadia	Saccharimonadales	Incertae Sedis	Incertae Sedis	uncultured bacterium	1	4257	CLZ63	5	9	45
Bacteria	Chloroflexota	Dehalococcoidia	SAR202 clade	Incertae Sedis	Incertae Sedis	Incertae Sedis	2	4257	CLZ63	5	9	45
Bacteria	Pseudomonadota	Alphaproteobacteria	Sphingomonadales	Sphingomonadaceae	Alteriqipengyuania	Alteriqipengyuania	1	4257	CLZ63	5	9	45
Bacteria	Pseudomonadota	Gammaproteobacteria	Steroidobacterales	Woeseiaceae	Woeseia	Woeseia	15	4257	CLZ63	5	9	45
Bacteria	Cyanobacteriota	Cyanobacteriia	Synechococcales	Cyanobiaceae	Prochlorococcus MIT9313	Prochlorococcus MIT9313	442	4257	CLZ63	5	9	45
Bacteria	Cyanobacteriota	Cyanobacteriia	Synechococcales	Cyanobiaceae	Cyanobiaceae	Cyanobiaceae	153	4257	CLZ63	5	9	45
Bacteria	Cyanobacteriota	Cyanobacteriia	Synechococcales	Cyanobiaceae	Synechococcus CC9902	Synechococcus CC9902	103	4257	CLZ63	5	9	45
Bacteria	Cyanobacteriota	Cyanobacteriia	Synechococcales	Cyanobiaceae	Prochlorococcus MIT9313	uncultured marine cyanobacterium	44	4257	CLZ63	5	9	45
Bacteria	Cyanobacteriota	Cyanobacteriia	Synechococcales	Cyanobiaceae	Prochlorococcus MIT9313	marine metagenome	10	4257	CLZ63	5	9	45
Bacteria	Cyanobacteriota	Cyanobacteriia	Synechococcales	Cyanobiaceae	Synechococcus CC9902	uncultured bacterium	6	4257	CLZ63	5	9	45
Bacteria	Cyanobacteriota	Cyanobacteriia	Synechococcales	Cyanobiaceae	Cyanobium PCC-6307	Cyanobium PCC-6307	5	4257	CLZ63	5	9	45
Bacteria	Cyanobacteriota	Cyanobacteriia	Synechococcales	Cyanobiaceae	Prochlorococcus MIT9313	uncultured Prochlorococcus sp.	4	4257	CLZ63	5	9	45
Bacteria	Cyanobacteriota	Cyanobacteriia	Synechococcales	Cyanobiaceae	Prochlorococcus MIT9313	Prochlorococcus marinus subsp. pastoris	4	4257	CLZ63	5	9	45
Bacteria	Cyanobacteriota	Cyanobacteriia	Synechococcales	Cyanobiaceae	Synechococcus CC9902	Synechococcus sp. WH 7805	2	4257	CLZ63	5	9	45
Bacteria	Cyanobacteriota	Cyanobacteriia	Synechococcales	Cyanobiaceae	Incertae Sedis	uncultured bacterium	1	4257	CLZ63	5	9	45
Bacteria	Cyanobacteriota	Cyanobacteriia	Synechococcales	Cyanobiaceae	Prochlorococcus MIT9313	uncultured bacterium	1	4257	CLZ63	5	9	45
Bacteria	Pseudomonadota	Alphaproteobacteria	Thalassobaculales	Nisaeaceae	OM75 clade	OM75 clade	11	4257	CLZ63	5	9	45
Bacteria	Pseudomonadota	Gammaproteobacteria	Thiomicrospirales	Thiomicrospiraceae	Thiomicrospira	Thiomicrospira	1	4257	CLZ63	5	9	45
Bacteria	Verrucomicrobiota	Verrucomicrobiia	Verrucomicrobiales	DEV007	Incertae Sedis	Incertae Sedis	8	4257	CLZ63	5	9	45
Bacteria	Verrucomicrobiota	Verrucomicrobiia	Verrucomicrobiales	Rubritaleaceae	Roseibacillus	Roseibacillus	6	4257	CLZ63	5	9	45
Bacteria	Verrucomicrobiota	Verrucomicrobiia	Verrucomicrobiales	Rubritaleaceae	Roseibacillus	uncultured bacterium	1	4257	CLZ63	5	9	45
Bacteria	Actinomycetota	Acidimicrobiia	Acidimicrobiia	Acidimicrobiia	Acidimicrobiia	Acidimicrobiia	1	3856	CLZ77	5	10	75
Bacteria	Pseudomonadota	Alphaproteobacteria	Alphaproteobacteria	Alphaproteobacteria	Alphaproteobacteria	Alphaproteobacteria	39	3856	CLZ77	5	10	75
Archaea	Archaea	Archaea	Archaea	Archaea	Archaea	Archaea	10	3856	CLZ77	5	10	75
Bacteria	Bacillota	Bacilli	Bacilli	Bacilli	Bacilli	Bacilli	1	3856	CLZ77	5	10	75
Bacteria	Bacteria	Bacteria	Bacteria	Bacteria	Bacteria	Bacteria	208	3856	CLZ77	5	10	75
Bacteria	Bacteroidota	Bacteroidia	Bacteroidia	Bacteroidia	Bacteroidia	Bacteroidia	1	3856	CLZ77	5	10	75
Bacteria	Cyanobacteriota	Cyanobacteriia	Cyanobacteriia	Cyanobacteriia	Cyanobacteriia	Cyanobacteriia	39	3856	CLZ77	5	10	75
Bacteria	Pseudomonadota	Gammaproteobacteria	Gammaproteobacteria	Gammaproteobacteria	Gammaproteobacteria	Gammaproteobacteria	39	3856	CLZ77	5	10	75
Archaea	Thermoproteota	Nitrososphaeria	Nitrososphaeria	Nitrososphaeria	Nitrososphaeria	Nitrososphaeria	1	3856	CLZ77	5	10	75
Bacteria	Pseudomonadota	Pseudomonadota	Pseudomonadota	Pseudomonadota	Pseudomonadota	Pseudomonadota	35	3856	CLZ77	5	10	75
Archaea	Thermoplasmatota	Thermoplasmata	Thermoplasmata	Thermoplasmata	Thermoplasmata	Thermoplasmata	1	3856	CLZ77	5	10	75
Bacteria	Bdellovibrionota	Oligoflexia	053A03-B-DI-P58	Incertae Sedis	Incertae Sedis	uncultured bacterium	1	3856	CLZ77	5	10	75
Bacteria	Actinomycetota	Acidimicrobiia	Actinomarinales	Actinomarinaceae	Candidatus Actinomarina	Candidatus Actinomarina	25	3856	CLZ77	5	10	75
Bacteria	Actinomycetota	Acidimicrobiia	Actinomarinales	Actinomarinaceae	Candidatus Actinomarina	marine metagenome	2	3856	CLZ77	5	10	75
Bacteria	Actinomycetota	Acidimicrobiia	Actinomarinales	Actinomarinaceae	Candidatus Actinomarina	uncultured marine bacterium	2	3856	CLZ77	5	10	75
Bacteria	Chloroflexota	Anaerolineae	Anaerolineales	Anaerolineaceae	Incertae Sedis	Incertae Sedis	1	3856	CLZ77	5	10	75
Bacteria	Verrucomicrobiota	Verrucomicrobiia	Arctic97B-4 marine group	Incertae Sedis	Incertae Sedis	Incertae Sedis	18	3856	CLZ77	5	10	75
Bacteria	Verrucomicrobiota	Verrucomicrobiia	Arctic97B-4 marine group	Incertae Sedis	Incertae Sedis	uncultured bacterium	3	3856	CLZ77	5	10	75
Bacteria	Verrucomicrobiota	Verrucomicrobiia	Arctic97B-4 marine group	Incertae Sedis	Incertae Sedis	marine metagenome	1	3856	CLZ77	5	10	75
Bacteria	Pseudomonadota	Gammaproteobacteria	Arenicellales	Arenicellaceae	Incertae Sedis	uncultured bacterium	1	3856	CLZ77	5	10	75
Bacteria	Pseudomonadota	Alphaproteobacteria	AT-s3-44	Incertae Sedis	Incertae Sedis	uncultured bacterium	1	3856	CLZ77	5	10	75
Bacteria	Bacillota	Bacilli	Bacillales	Bacillaceae	Bacillus	Streptococcus pneumoniae	1	3856	CLZ77	5	10	75
Bacteria	Bacillota	Bacilli	Bacillales	Bacillaceae	Bacillus	Bacillus sp. SIT16	1	3856	CLZ77	5	10	75
Bacteria	Bdellovibrionota	Bacteriovoracia	Bacteriovoracales	Bacteriovoracaceae	Incertae Sedis	Incertae Sedis	3	3856	CLZ77	5	10	75
Bacteria	Bdellovibrionota	Bdellovibrionia	Bdellovibrionales	Pseudobdellovibrionaceae	OM27 clade	OM27 clade	11	3856	CLZ77	5	10	75
Bacteria	Bdellovibrionota	Bdellovibrionia	Bdellovibrionales	Pseudobdellovibrionaceae	OM27 clade	uncultured marine bacterium	4	3856	CLZ77	5	10	75
Bacteria	Bdellovibrionota	Bdellovibrionia	Bdellovibrionales	Pseudobdellovibrionaceae	OM27 clade	uncultured delta proteobacterium	2	3856	CLZ77	5	10	75
Bacteria	Pseudomonadota	Gammaproteobacteria	Beggiatoales	Leucotrichaceae	Incertae Sedis	uncultured bacterium	3	3856	CLZ77	5	10	75
Bacteria	Pseudomonadota	Gammaproteobacteria	Beggiatoales	Leucotrichaceae	Incertae Sedis	Incertae Sedis	1	3856	CLZ77	5	10	75
Bacteria	Myxococcota	Polyangiia	Blfdi19	Incertae Sedis	Incertae Sedis	uncultured bacterium	3	3856	CLZ77	5	10	75
Bacteria	Thermodesulfobacteriota	Desulfuromonadia	Bradymonadales	Incertae Sedis	SKP-2	SKP-2	1	3856	CLZ77	5	10	75
Bacteria	Pseudomonadota	Gammaproteobacteria	Burkholderiales	Burkholderiales	Burkholderiales	Burkholderiales	1	3856	CLZ77	5	10	75
Bacteria	Pseudomonadota	Gammaproteobacteria	Burkholderiales	Comamonadaceae	Comamonadaceae	Comamonadaceae	1	3856	CLZ77	5	10	75
Bacteria	Patescibacteria	Gracilibacteria	Candidatus Peregrinibacteria	Incertae Sedis	Incertae Sedis	uncultured bacterium	1	3856	CLZ77	5	10	75
Bacteria	Pseudomonadota	Alphaproteobacteria	Caulobacterales	Hyphomonadaceae	Henriciella	Henriciella	2	3856	CLZ77	5	10	75
Bacteria	Cyanobacteriota	Cyanobacteriia	Chloroplast	Incertae Sedis	Incertae Sedis	Incertae Sedis	93	3856	CLZ77	5	10	75
Bacteria	Cyanobacteriota	Cyanobacteriia	Chloroplast	Incertae Sedis	Incertae Sedis	uncultured marine eukaryote	11	3856	CLZ77	5	10	75
Bacteria	Cyanobacteriota	Cyanobacteriia	Chloroplast	Incertae Sedis	Incertae Sedis	uncultured bacterium	4	3856	CLZ77	5	10	75
Bacteria	Cyanobacteriota	Cyanobacteriia	Chloroplast	Incertae Sedis	Incertae Sedis	marine metagenome	1	3856	CLZ77	5	10	75
Bacteria	Cyanobacteriota	Cyanobacteriia	Chloroplast	Incertae Sedis	Incertae Sedis	uncultured prymnesiophyte C19847	1	3856	CLZ77	5	10	75
Bacteria	Cyanobacteriota	Cyanobacteriia	Chloroplast	Incertae Sedis	Incertae Sedis	Coccomyxa sp. LA000219	1	3856	CLZ77	5	10	75
Bacteria	Cyanobacteriota	Cyanobacteriia	Chloroplast	Incertae Sedis	Incertae Sedis	freshwater sediment metagenome	1	3856	CLZ77	5	10	75
Bacteria	Cyanobacteriota	Cyanobacteriia	Chloroplast	Incertae Sedis	Incertae Sedis	uncultured marine microorganism	1	3856	CLZ77	5	10	75
Bacteria	Pseudomonadota	Gammaproteobacteria	Coxiellales	Coxiellaceae	Coxiella	uncultured bacterium	2	3856	CLZ77	5	10	75
Bacteria	Pseudomonadota	Gammaproteobacteria	Coxiellales	Coxiellaceae	Coxiella	Coxiella	1	3856	CLZ77	5	10	75
Bacteria	Bacteroidota	Bacteroidia	Cytophagales	Cyclobacteriaceae	Marinoscillum	Marinoscillum	20	3856	CLZ77	5	10	75
Bacteria	Bacteroidota	Bacteroidia	Cytophagales	Cyclobacteriaceae	Incertae Sedis	uncultured Flexibacteraceae bacterium	1	3856	CLZ77	5	10	75
Bacteria	Bacteroidota	Bacteroidia	Cytophagales	Cyclobacteriaceae	Marinoscillum	marine metagenome	1	3856	CLZ77	5	10	75
Bacteria	Dadabacteria	Dadabacteriia	Dadabacteriales	Incertae Sedis	CSP1-2	CSP1-2	3	3856	CLZ77	5	10	75
Bacteria	Pseudomonadota	Alphaproteobacteria	Defluviicoccales	Incertae Sedis	Incertae Sedis	uncultured bacterium	5	3856	CLZ77	5	10	75
Bacteria	Pseudomonadota	Alphaproteobacteria	Defluviicoccales	Incertae Sedis	Incertae Sedis	Incertae Sedis	5	3856	CLZ77	5	10	75
Bacteria	Pseudomonadota	Gammaproteobacteria	Ectothiorhodospirales	Ectothiorhodospiraceae	Incertae Sedis	Incertae Sedis	6	3856	CLZ77	5	10	75
Bacteria	Pseudomonadota	Gammaproteobacteria	Ectothiorhodospirales	Ectothiorhodospiraceae	Incertae Sedis	uncultured bacterium	2	3856	CLZ77	5	10	75
Bacteria	Pseudomonadota	Gammaproteobacteria	Ectothiorhodospirales	Ectothiorhodospiraceae	Incertae Sedis	uncultured marine bacterium	1	3856	CLZ77	5	10	75
Bacteria	Pseudomonadota	Gammaproteobacteria	Enterobacterales	Alteromonadaceae	Alteromonadaceae	Alteromonadaceae	1	3856	CLZ77	5	10	75
Bacteria	Pseudomonadota	Gammaproteobacteria	Enterobacterales	Idiomarinaceae	Idiomarina	Idiomarina	2	3856	CLZ77	5	10	75
Bacteria	Pseudomonadota	Gammaproteobacteria	Enterobacterales	Shewanellaceae	Shewanella	Shewanella	1	3856	CLZ77	5	10	75
Bacteria	Pseudomonadota	Gammaproteobacteria	Enterobacterales	Vibrionaceae	Vibrionaceae	Vibrionaceae	1	3856	CLZ77	5	10	75
Bacteria	Pseudomonadota	Gammaproteobacteria	EPR3968-O8a-Bc78	Incertae Sedis	Incertae Sedis	Incertae Sedis	1	3856	CLZ77	5	10	75
Bacteria	Bacteroidota	Bacteroidia	Flavobacteriales	Flavobacteriales	Flavobacteriales	Flavobacteriales	3	3856	CLZ77	5	10	75
Bacteria	Bacteroidota	Bacteroidia	Flavobacteriales	Crocinitomicaceae	Fluviicola	Fluviicola	6	3856	CLZ77	5	10	75
Bacteria	Bacteroidota	Bacteroidia	Flavobacteriales	Crocinitomicaceae	Fluviicola	uncultured bacterium	1	3856	CLZ77	5	10	75
Bacteria	Bacteroidota	Bacteroidia	Flavobacteriales	Cryomorphaceae	Incertae Sedis	Incertae Sedis	9	3856	CLZ77	5	10	75
Bacteria	Bacteroidota	Bacteroidia	Flavobacteriales	Cryomorphaceae	Cryomorphaceae	Cryomorphaceae	1	3856	CLZ77	5	10	75
Bacteria	Bacteroidota	Bacteroidia	Flavobacteriales	Cryomorphaceae	NS10 marine group	NS10 marine group	1	3856	CLZ77	5	10	75
Bacteria	Bacteroidota	Bacteroidia	Flavobacteriales	Cryomorphaceae	Incertae Sedis	uncultured bacterium	1	3856	CLZ77	5	10	75
Bacteria	Bacteroidota	Bacteroidia	Flavobacteriales	Flavobacteriaceae	NS2b marine group	NS2b marine group	27	3856	CLZ77	5	10	75
Bacteria	Bacteroidota	Bacteroidia	Flavobacteriales	Flavobacteriaceae	NS5 marine group	NS5 marine group	17	3856	CLZ77	5	10	75
Bacteria	Bacteroidota	Bacteroidia	Flavobacteriales	Flavobacteriaceae	NS4 marine group	NS4 marine group	12	3856	CLZ77	5	10	75
Bacteria	Bacteroidota	Bacteroidia	Flavobacteriales	Flavobacteriaceae	Flavobacteriaceae	Flavobacteriaceae	10	3856	CLZ77	5	10	75
Bacteria	Bacteroidota	Bacteroidia	Flavobacteriales	Flavobacteriaceae	NS5 marine group	uncultured bacterium	8	3856	CLZ77	5	10	75
Bacteria	Bacteroidota	Bacteroidia	Flavobacteriales	Flavobacteriaceae	NS2b marine group	uncultured marine bacterium	2	3856	CLZ77	5	10	75
Bacteria	Bacteroidota	Bacteroidia	Flavobacteriales	Flavobacteriaceae	NS4 marine group	marine metagenome	2	3856	CLZ77	5	10	75
Bacteria	Bacteroidota	Bacteroidia	Flavobacteriales	Flavobacteriaceae	NS5 marine group	uncultured marine bacterium	2	3856	CLZ77	5	10	75
Bacteria	Bacteroidota	Bacteroidia	Flavobacteriales	Flavobacteriaceae	NS2b marine group	uncultured bacterium	2	3856	CLZ77	5	10	75
Bacteria	Bacteroidota	Bacteroidia	Flavobacteriales	Flavobacteriaceae	Lutibacter	Lutibacter	1	3856	CLZ77	5	10	75
Bacteria	Bacteroidota	Bacteroidia	Flavobacteriales	NS7 marine group	Incertae Sedis	Incertae Sedis	2	3856	CLZ77	5	10	75
Bacteria	Bacteroidota	Bacteroidia	Flavobacteriales	NS9 marine group	Incertae Sedis	Incertae Sedis	46	3856	CLZ77	5	10	75
Bacteria	Bacteroidota	Bacteroidia	Flavobacteriales	NS9 marine group	Incertae Sedis	uncultured marine bacterium	14	3856	CLZ77	5	10	75
Bacteria	Bacteroidota	Bacteroidia	Flavobacteriales	NS9 marine group	Incertae Sedis	uncultured bacterium	4	3856	CLZ77	5	10	75
Bacteria	Bacteroidota	Bacteroidia	Flavobacteriales	NS9 marine group	Incertae Sedis	marine metagenome	1	3856	CLZ77	5	10	75
Bacteria	Pseudomonadota	Gammaproteobacteria	Francisellales	Francisellaceae	Incertae Sedis	Incertae Sedis	1	3856	CLZ77	5	10	75
Bacteria	Fusobacteriota	Fusobacteriia	Fusobacteriales	Fusobacteriaceae	Fusobacterium	Fusobacterium nucleatum	1	3856	CLZ77	5	10	75
Bacteria	Pseudomonadota	Gammaproteobacteria	Ga0077536	Incertae Sedis	Incertae Sedis	Incertae Sedis	1	3856	CLZ77	5	10	75
Archaea	Halobacteriota	Halobacteria	Halobacterales	Halomicrobiaceae	Incertae Sedis	Incertae Sedis	1	3856	CLZ77	5	10	75
Bacteria	Pseudomonadota	Gammaproteobacteria	HgCo23	Incertae Sedis	Incertae Sedis	Incertae Sedis	2	3856	CLZ77	5	10	75
Bacteria	Pseudomonadota	Gammaproteobacteria	HOC36	Incertae Sedis	Incertae Sedis	Incertae Sedis	24	3856	CLZ77	5	10	75
Bacteria	Pseudomonadota	Alphaproteobacteria	Hyphomicrobiales	Beijerinckiaceae	Methylobacterium	Methylobacterium sp. Leaf361	2	3856	CLZ77	5	10	75
Bacteria	Pseudomonadota	Alphaproteobacteria	Hyphomicrobiales	Rhizobiaceae	Nitratireductor	Nitratireductor	2	3856	CLZ77	5	10	75
Bacteria	Armatimonadota	Incertae Sedis	Incertae Sedis	Incertae Sedis	Incertae Sedis	uncultured bacterium	1	3856	CLZ77	5	10	75
Bacteria	Gemmatimonadota	BD2-11 terrestrial group	Incertae Sedis	Incertae Sedis	Incertae Sedis	Incertae Sedis	2	3856	CLZ77	5	10	75
Bacteria	Gemmatimonadota	BD2-11 terrestrial group	Incertae Sedis	Incertae Sedis	Incertae Sedis	uncultured bacterium	1	3856	CLZ77	5	10	75
Bacteria	Margulisbacteria	Incertae Sedis	Incertae Sedis	Incertae Sedis	Incertae Sedis	Incertae Sedis	2	3856	CLZ77	5	10	75
Bacteria	Marinimicrobia SAR406 clade	Incertae Sedis	Incertae Sedis	Incertae Sedis	Incertae Sedis	Incertae Sedis	182	3856	CLZ77	5	10	75
Bacteria	Marinimicrobia SAR406 clade	Incertae Sedis	Incertae Sedis	Incertae Sedis	Incertae Sedis	uncultured bacterium	32	3856	CLZ77	5	10	75
Bacteria	Marinimicrobia SAR406 clade	Incertae Sedis	Incertae Sedis	Incertae Sedis	Incertae Sedis	uncultured marine bacterium	8	3856	CLZ77	5	10	75
Bacteria	Marinimicrobia SAR406 clade	Incertae Sedis	Incertae Sedis	Incertae Sedis	Incertae Sedis	marine metagenome	3	3856	CLZ77	5	10	75
Bacteria	Marinimicrobia SAR406 clade	Incertae Sedis	Incertae Sedis	Incertae Sedis	Incertae Sedis	uncultured Fibrobacteres/Acidobacteria group bacterium	1	3856	CLZ77	5	10	75
Bacteria	Marinimicrobia SAR406 clade	Incertae Sedis	Incertae Sedis	Incertae Sedis	Incertae Sedis	Marinimicrobia bacterium SCGC AAA003-E22	1	3856	CLZ77	5	10	75
Bacteria	Marinimicrobia SAR406 clade	Incertae Sedis	Incertae Sedis	Incertae Sedis	Incertae Sedis	uncultured Candidatus Marinimicrobia bacterium	1	3856	CLZ77	5	10	75
Bacteria	PAUC34f	Incertae Sedis	Incertae Sedis	Incertae Sedis	Incertae Sedis	Incertae Sedis	1	3856	CLZ77	5	10	75
Bacteria	PAUC34f	Incertae Sedis	Incertae Sedis	Incertae Sedis	Incertae Sedis	uncultured bacterium HF0130_06E03	1	3856	CLZ77	5	10	75
Bacteria	Pseudomonadota	Alphaproteobacteria	Incertae Sedis	Incertae Sedis	Incertae Sedis	uncultured bacterium	2	3856	CLZ77	5	10	75
Bacteria	Pseudomonadota	Alphaproteobacteria	Incertae Sedis	Incertae Sedis	Incertae Sedis	Incertae Sedis	1	3856	CLZ77	5	10	75
Bacteria	SAR324 cladeMarine group B	Incertae Sedis	Incertae Sedis	Incertae Sedis	Candidatus Nitrosoarchaeum	Candidatus Nitrosoarchaeum	220	3856	CLZ77	5	10	75
Bacteria	SAR324 cladeMarine group B	Incertae Sedis	Incertae Sedis	Incertae Sedis	Candidatus Nitrosoarchaeum	uncultured bacterium	19	3856	CLZ77	5	10	75
Bacteria	SAR324 cladeMarine group B	Incertae Sedis	Incertae Sedis	Incertae Sedis	Candidatus Nitrosoarchaeum	uncultured marine bacterium	2	3856	CLZ77	5	10	75
Bacteria	SAR324 cladeMarine group B	Incertae Sedis	Incertae Sedis	Incertae Sedis	Candidatus Nitrosoarchaeum	uncultured delta proteobacterium	1	3856	CLZ77	5	10	75
Bacteria	SAR324 cladeMarine group B	Incertae Sedis	Incertae Sedis	Incertae Sedis	Candidatus Nitrosoarchaeum	uncultured delta proteobacterium HF0200_39N20	1	3856	CLZ77	5	10	75
Bacteria	SAR324 cladeMarine group B	Incertae Sedis	Incertae Sedis	Incertae Sedis	Candidatus Nitrosoarchaeum	uncultured SAR324 cluster bacterium	1	3856	CLZ77	5	10	75
Archaea	Thermoplasmatota	Thermoplasmata	Incertae Sedis	Incertae Sedis	Marine Group III	Marine Group III	29	3856	CLZ77	5	10	75
Bacteria	Pseudomonadota	Gammaproteobacteria	JTB23	Incertae Sedis	Incertae Sedis	uncultured bacterium	3	3856	CLZ77	5	10	75
Bacteria	Pseudomonadota	Gammaproteobacteria	Legionellales	Legionellaceae	Legionella	Legionella pneumophila subsp. pneumophila str. Thunder Bay	4	3856	CLZ77	5	10	75
Archaea	Thermoplasmatota	Thermoplasmata	Marine Group II	Incertae Sedis	Incertae Sedis	Incertae Sedis	129	3856	CLZ77	5	10	75
Archaea	Thermoplasmatota	Thermoplasmata	Marine Group II	Incertae Sedis	Incertae Sedis	uncultured archaeon	51	3856	CLZ77	5	10	75
Archaea	Thermoplasmatota	Thermoplasmata	Marine Group II	Incertae Sedis	Incertae Sedis	uncultured marine archaeon	5	3856	CLZ77	5	10	75
Archaea	Thermoplasmatota	Thermoplasmata	Marine Group II	Incertae Sedis	Incertae Sedis	uncultured marine group II euryarchaeote KM3-72-G3	3	3856	CLZ77	5	10	75
Archaea	Thermoplasmatota	Thermoplasmata	Marine Group II	Incertae Sedis	Incertae Sedis	marine metagenome	2	3856	CLZ77	5	10	75
Archaea	Thermoplasmatota	Thermoplasmata	Marine Group II	Incertae Sedis	Incertae Sedis	uncultured marine group II euryarchaeote HF130_28F07	1	3856	CLZ77	5	10	75
Archaea	Thermoplasmatota	Thermoplasmata	Marine Group II	Incertae Sedis	Incertae Sedis	uncultured marine group II euryarchaeote HF200_50D06	1	3856	CLZ77	5	10	75
Bacteria	Pseudomonadota	Gammaproteobacteria	MBMPE27	Incertae Sedis	Incertae Sedis	Incertae Sedis	1	3856	CLZ77	5	10	75
Bacteria	Actinomycetota	Actinobacteria	Micrococcales	Microbacteriaceae	Microbacterium	Microbacterium	1	3856	CLZ77	5	10	75
Bacteria	Actinomycetota	Acidimicrobiia	Microtrichales	Microtrichales	Microtrichales	Microtrichales	3	3856	CLZ77	5	10	75
Bacteria	Actinomycetota	Acidimicrobiia	Microtrichales	Microtrichaceae	Sva0996 marine group	Sva0996 marine group	117	3856	CLZ77	5	10	75
Bacteria	Actinomycetota	Acidimicrobiia	Microtrichales	Microtrichaceae	Sva0996 marine group	marine metagenome	7	3856	CLZ77	5	10	75
Bacteria	Actinomycetota	Acidimicrobiia	Microtrichales	Microtrichaceae	Microtrichaceae	Microtrichaceae	4	3856	CLZ77	5	10	75
Bacteria	Actinomycetota	Acidimicrobiia	Microtrichales	Microtrichaceae	Sva0996 marine group	uncultured bacterium	4	3856	CLZ77	5	10	75
Bacteria	Actinomycetota	Acidimicrobiia	Microtrichales	Microtrichaceae	Sva0996 marine group	uncultured marine bacterium	1	3856	CLZ77	5	10	75
Bacteria	Actinomycetota	Actinobacteria	Mycobacteriales	Mycobacteriaceae	Mycobacterium	Mycobacterium	1	3856	CLZ77	5	10	75
Bacteria	Myxococcota	Myxococcia	Myxococcales	Myxococcaceae	P3OB-42	P3OB-42	3	3856	CLZ77	5	10	75
Bacteria	Myxococcota	Myxococcia	Myxococcales	Myxococcaceae	P3OB-42	uncultured bacterium	1	3856	CLZ77	5	10	75
Archaea	Thermoproteota	Nitrososphaeria	Nitrosopumilales	Nitrosopumilaceae	Candidatus Nitrosopelagicus	Candidatus Nitrosopelagicus	146	3856	CLZ77	5	10	75
Archaea	Thermoproteota	Nitrososphaeria	Nitrosopumilales	Nitrosopumilaceae	Candidatus Nitrosopelagicus	marine metagenome	4	3856	CLZ77	5	10	75
Archaea	Thermoproteota	Nitrososphaeria	Nitrosopumilales	Nitrosopumilaceae	Nitrosopumilaceae	Nitrosopumilaceae	2	3856	CLZ77	5	10	75
Archaea	Thermoproteota	Nitrososphaeria	Nitrosopumilales	Nitrosopumilaceae	Candidatus Nitrosopumilus	uncultured marine archaeon	1	3856	CLZ77	5	10	75
Bacteria	Nitrospinota	Nitrospinia	Nitrospinales	Nitrospinaceae	LS-NOB	LS-NOB	11	3856	CLZ77	5	10	75
Bacteria	Nitrospinota	Nitrospinia	Nitrospinales	Nitrospinaceae	Nitrospina	Nitrospina	7	3856	CLZ77	5	10	75
Bacteria	Nitrospinota	Nitrospinia	Nitrospinales	Nitrospinaceae	LS-NOB	uncultured bacterium	3	3856	CLZ77	5	10	75
Bacteria	Nitrospinota	Nitrospinia	Nitrospinales	Nitrospinaceae	LS-NOB	uncultured marine bacterium	1	3856	CLZ77	5	10	75
Bacteria	Nitrospinota	Nitrospinia	Nitrospinales	Nitrospinaceae	Nitrospina	uncultured bacterium	1	3856	CLZ77	5	10	75
Bacteria	Bdellovibrionota	Oligoflexia	Oligoflexales	Oligoflexaceae	Incertae Sedis	uncultured bacterium	7	3856	CLZ77	5	10	75
Bacteria	Bdellovibrionota	Oligoflexia	Oligoflexales	Oligoflexaceae	Incertae Sedis	uncultured proteobacterium	1	3856	CLZ77	5	10	75
Bacteria	Bdellovibrionota	Oligoflexia	Oligoflexales	Oligoflexaceae	Incertae Sedis	uncultured marine bacterium	1	3856	CLZ77	5	10	75
Bacteria	Verrucomicrobiota	Verrucomicrobiia	Opitutales	Puniceicoccaceae	MB11C04 marine group	MB11C04 marine group	2	3856	CLZ77	5	10	75
Bacteria	Verrucomicrobiota	Verrucomicrobiia	Opitutales	Puniceicoccaceae	MB11C04 marine group	marine metagenome	2	3856	CLZ77	5	10	75
Bacteria	Verrucomicrobiota	Verrucomicrobiia	Opitutales	Puniceicoccaceae	MB11C04 marine group	uncultured marine microorganism	1	3856	CLZ77	5	10	75
Bacteria	Pseudomonadota	Alphaproteobacteria	Parvibaculales	OCS116 clade	Incertae Sedis	Incertae Sedis	42	3856	CLZ77	5	10	75
Bacteria	Pseudomonadota	Alphaproteobacteria	Parvibaculales	OCS116 clade	Incertae Sedis	uncultured bacterium	12	3856	CLZ77	5	10	75
Bacteria	Pseudomonadota	Alphaproteobacteria	Parvibaculales	OCS116 clade	Incertae Sedis	uncultured marine bacterium	2	3856	CLZ77	5	10	75
Bacteria	Thermodesulfobacteriota	Desulfuromonadia	PB19	Incertae Sedis	Incertae Sedis	Incertae Sedis	7	3856	CLZ77	5	10	75
Bacteria	Thermodesulfobacteriota	Desulfuromonadia	PB19	Incertae Sedis	Incertae Sedis	uncultured bacterium	1	3856	CLZ77	5	10	75
Bacteria	Thermodesulfobacteriota	Desulfuromonadia	PB19	Incertae Sedis	Incertae Sedis	uncultured delta proteobacterium DeepAnt-1F12	1	3856	CLZ77	5	10	75
Bacteria	Thermodesulfobacteriota	Desulfuromonadia	PB19	Incertae Sedis	Incertae Sedis	uncultured delta proteobacterium	1	3856	CLZ77	5	10	75
Bacteria	Pseudomonadota	Alphaproteobacteria	Pelagibacterales	Pelagibacterales	Pelagibacterales	Pelagibacterales	164	3856	CLZ77	5	10	75
Bacteria	Pseudomonadota	Alphaproteobacteria	Pelagibacterales	Clade I	Clade I	Clade I	325	3856	CLZ77	5	10	75
Bacteria	Pseudomonadota	Alphaproteobacteria	Pelagibacterales	Clade I	Clade Ia	Clade Ia	237	3856	CLZ77	5	10	75
Bacteria	Pseudomonadota	Alphaproteobacteria	Pelagibacterales	Clade I	Clade Ib	Clade Ib	68	3856	CLZ77	5	10	75
Bacteria	Pseudomonadota	Alphaproteobacteria	Pelagibacterales	Clade I	Clade Ib	uncultured bacterium	41	3856	CLZ77	5	10	75
Bacteria	Pseudomonadota	Alphaproteobacteria	Pelagibacterales	Clade I	Clade Ia	uncultured bacterium	27	3856	CLZ77	5	10	75
Bacteria	Pseudomonadota	Alphaproteobacteria	Pelagibacterales	Clade I	Clade Ia	marine metagenome	6	3856	CLZ77	5	10	75
Bacteria	Pseudomonadota	Alphaproteobacteria	Pelagibacterales	Clade I	Clade Ib	marine metagenome	5	3856	CLZ77	5	10	75
Bacteria	Pseudomonadota	Alphaproteobacteria	Pelagibacterales	Clade I	Incertae Sedis	uncultured bacterium	4	3856	CLZ77	5	10	75
Bacteria	Pseudomonadota	Alphaproteobacteria	Pelagibacterales	Clade I	Incertae Sedis	Incertae Sedis	4	3856	CLZ77	5	10	75
Bacteria	Pseudomonadota	Alphaproteobacteria	Pelagibacterales	Clade I	Clade Ia	uncultured marine bacterium	1	3856	CLZ77	5	10	75
Bacteria	Pseudomonadota	Alphaproteobacteria	Pelagibacterales	Clade I	Clade Ib	uncultured Pelagibacterales bacterium	1	3856	CLZ77	5	10	75
Bacteria	Pseudomonadota	Alphaproteobacteria	Pelagibacterales	Clade I	Clade Ib	uncultured marine microorganism	1	3856	CLZ77	5	10	75
Bacteria	Pseudomonadota	Alphaproteobacteria	Pelagibacterales	Clade II	Incertae Sedis	Incertae Sedis	95	3856	CLZ77	5	10	75
Bacteria	Pseudomonadota	Alphaproteobacteria	Pelagibacterales	Clade II	Incertae Sedis	uncultured bacterium	59	3856	CLZ77	5	10	75
Bacteria	Pseudomonadota	Alphaproteobacteria	Pelagibacterales	Clade II	Incertae Sedis	uncultured marine bacterium	1	3856	CLZ77	5	10	75
Bacteria	Pseudomonadota	Alphaproteobacteria	Pelagibacterales	Clade II	Incertae Sedis	uncultured marine bacterium 440	1	3856	CLZ77	5	10	75
Bacteria	Pseudomonadota	Alphaproteobacteria	Pelagibacterales	Clade III	Incertae Sedis	uncultured bacterium	1	3856	CLZ77	5	10	75
Bacteria	Pseudomonadota	Alphaproteobacteria	Pelagibacterales	Clade IV	Incertae Sedis	Incertae Sedis	17	3856	CLZ77	5	10	75
Bacteria	Pseudomonadota	Alphaproteobacteria	Pelagibacterales	Clade IV	Incertae Sedis	uncultured bacterium	3	3856	CLZ77	5	10	75
Bacteria	Pseudomonadota	Alphaproteobacteria	Pelagibacterales	Incertae Sedis	Incertae Sedis	uncultured bacterium	4	3856	CLZ77	5	10	75
Bacteria	Pseudomonadota	Alphaproteobacteria	Pelagibacterales	Incertae Sedis	Incertae Sedis	Incertae Sedis	1	3856	CLZ77	5	10	75
Bacteria	Planctomycetota	Phycisphaerae	Phycisphaerales	Phycisphaeraceae	SM1A02	SM1A02	1	3856	CLZ77	5	10	75
Bacteria	Planctomycetota	Planctomycetes	Pirellulales	Pirellulaceae	Incertae Sedis	Incertae Sedis	2	3856	CLZ77	5	10	75
Bacteria	Planctomycetota	Planctomycetes	Pirellulales	Pirellulaceae	Incertae Sedis	marine metagenome	1	3856	CLZ77	5	10	75
Bacteria	Pseudomonadota	Gammaproteobacteria	Piscirickettsiales	Piscirickettsiaceae	Candidatus Endoecteinascidia	Candidatus Endoecteinascidia	1	3856	CLZ77	5	10	75
Bacteria	Pseudomonadota	Gammaproteobacteria	Piscirickettsiales	Piscirickettsiaceae	Candidatus Endoecteinascidia	marine metagenome	1	3856	CLZ77	5	10	75
Bacteria	Pseudomonadota	Gammaproteobacteria	Pseudomonadales	Pseudomonadales	Pseudomonadales	Pseudomonadales	10	3856	CLZ77	5	10	75
Bacteria	Pseudomonadota	Gammaproteobacteria	Pseudomonadales	Alcanivoracaceae1	Alcanivorax	Alcanivorax	1	3856	CLZ77	5	10	75
Bacteria	Pseudomonadota	Gammaproteobacteria	Pseudomonadales	Halieaceae	Parahaliea	Parahaliea	2	3856	CLZ77	5	10	75
Bacteria	Pseudomonadota	Gammaproteobacteria	Pseudomonadales	Halomonadaceae	Halomonas	Halomonas	3	3856	CLZ77	5	10	75
Bacteria	Pseudomonadota	Gammaproteobacteria	Pseudomonadales	Halomonadaceae	Halomonadaceae	Halomonadaceae	1	3856	CLZ77	5	10	75
Bacteria	Pseudomonadota	Gammaproteobacteria	Pseudomonadales	KI89A clade	Incertae Sedis	uncultured bacterium	2	3856	CLZ77	5	10	75
Bacteria	Pseudomonadota	Gammaproteobacteria	Pseudomonadales	KI89A clade	Incertae Sedis	Incertae Sedis	1	3856	CLZ77	5	10	75
Bacteria	Pseudomonadota	Gammaproteobacteria	Pseudomonadales	Marinobacteraceae	Marinobacter	Marinobacter	3	3856	CLZ77	5	10	75
Bacteria	Pseudomonadota	Gammaproteobacteria	Pseudomonadales	Marinobacteraceae	Marinobacter	uncultured Marinobacter sp.	1	3856	CLZ77	5	10	75
Bacteria	Pseudomonadota	Gammaproteobacteria	Pseudomonadales	Moraxellaceae	Acinetobacter	Acinetobacter lwoffii WJ10621	1	3856	CLZ77	5	10	75
Bacteria	Pseudomonadota	Gammaproteobacteria	Pseudomonadales	OM182 clade	Incertae Sedis	Incertae Sedis	4	3856	CLZ77	5	10	75
Bacteria	Pseudomonadota	Gammaproteobacteria	Pseudomonadales	Pseudohongiellaceae	Pseudohongiella	Pseudohongiella	16	3856	CLZ77	5	10	75
Bacteria	Pseudomonadota	Gammaproteobacteria	Pseudomonadales	SAR86 clade	Incertae Sedis	Incertae Sedis	112	3856	CLZ77	5	10	75
Bacteria	Pseudomonadota	Gammaproteobacteria	Pseudomonadales	SAR86 clade	Incertae Sedis	uncultured marine bacterium	24	3856	CLZ77	5	10	75
Bacteria	Pseudomonadota	Gammaproteobacteria	Pseudomonadales	SAR86 clade	Incertae Sedis	uncultured bacterium	13	3856	CLZ77	5	10	75
Bacteria	Pseudomonadota	Gammaproteobacteria	Pseudomonadales	SAR86 clade	Incertae Sedis	uncultured SAR86 cluster bacterium	1	3856	CLZ77	5	10	75
Bacteria	Pseudomonadota	Gammaproteobacteria	Pseudomonadales	Thioglobaceae	SUP05 cluster	SUP05 cluster	18	3856	CLZ77	5	10	75
Bacteria	Pseudomonadota	Gammaproteobacteria	Pseudomonadales	Thioglobaceae	SUP05 cluster	uncultured bacterium	9	3856	CLZ77	5	10	75
Bacteria	Pseudomonadota	Alphaproteobacteria	Puniceispirillales	EF100-94H03	Incertae Sedis	Incertae Sedis	1	3856	CLZ77	5	10	75
Bacteria	Pseudomonadota	Alphaproteobacteria	Puniceispirillales	SAR116 clade	Incertae Sedis	Incertae Sedis	13	3856	CLZ77	5	10	75
Bacteria	Pseudomonadota	Alphaproteobacteria	Puniceispirillales	SAR116 clade	Incertae Sedis	uncultured bacterium	6	3856	CLZ77	5	10	75
Bacteria	Pseudomonadota	Alphaproteobacteria	Puniceispirillales	SAR116 clade	Candidatus Puniceispirillum	uncultured bacterium	1	3856	CLZ77	5	10	75
Bacteria	Pseudomonadota	Alphaproteobacteria	Rhodobacterales	Paracoccaceae	Incertae Sedis	Incertae Sedis	38	3856	CLZ77	5	10	75
Bacteria	Pseudomonadota	Alphaproteobacteria	Rhodobacterales	Paracoccaceae	Paracoccaceae	Paracoccaceae	11	3856	CLZ77	5	10	75
Bacteria	Pseudomonadota	Alphaproteobacteria	Rhodobacterales	Paracoccaceae	Incertae Sedis	uncultured bacterium	5	3856	CLZ77	5	10	75
Bacteria	Pseudomonadota	Alphaproteobacteria	Rhodobacterales	Paracoccaceae	Incertae Sedis	uncultured bacterium HF0010_10C01	1	3856	CLZ77	5	10	75
Bacteria	Pseudomonadota	Alphaproteobacteria	Rhodospirillales	AEGEAN-169 marine group	Incertae Sedis	Incertae Sedis	64	3856	CLZ77	5	10	75
Bacteria	Pseudomonadota	Alphaproteobacteria	Rhodospirillales	AEGEAN-169 marine group	Incertae Sedis	uncultured bacterium	8	3856	CLZ77	5	10	75
Bacteria	Pseudomonadota	Alphaproteobacteria	Rhodospirillales	AEGEAN-169 marine group	Incertae Sedis	uncultured marine bacterium	4	3856	CLZ77	5	10	75
Bacteria	Pseudomonadota	Alphaproteobacteria	Rhodospirillales	AEGEAN-169 marine group	Incertae Sedis	metagenome	1	3856	CLZ77	5	10	75
Bacteria	Pseudomonadota	Alphaproteobacteria	Rhodospirillales	AEGEAN-169 marine group	Incertae Sedis	marine metagenome	1	3856	CLZ77	5	10	75
Bacteria	Pseudomonadota	Alphaproteobacteria	Rhodospirillales	Magnetospiraceae	Incertae Sedis	Incertae Sedis	6	3856	CLZ77	5	10	75
Bacteria	Pseudomonadota	Alphaproteobacteria	Rhodospirillales	Magnetospiraceae	Incertae Sedis	uncultured bacterium	2	3856	CLZ77	5	10	75
Bacteria	Pseudomonadota	Alphaproteobacteria	Rhodospirillales	Magnetospiraceae	Magnetospiraceae	Magnetospiraceae	1	3856	CLZ77	5	10	75
Bacteria	Rhodothermota	Rhodothermia	Rhodothermales	Rhodothermaceae	Rubrivirga	Rubrivirga marina	1	3856	CLZ77	5	10	75
Bacteria	Pseudomonadota	Alphaproteobacteria	Rickettsiales	Rickettsiales	Rickettsiales	Rickettsiales	2	3856	CLZ77	5	10	75
Bacteria	Pseudomonadota	Alphaproteobacteria	Rickettsiales	Midichloriaceae	MD3-55	uncultured proteobacterium	1	3856	CLZ77	5	10	75
Bacteria	Pseudomonadota	Alphaproteobacteria	Rickettsiales	Mitochondria	Incertae Sedis	Incertae Sedis	18	3856	CLZ77	5	10	75
Bacteria	Pseudomonadota	Alphaproteobacteria	Rickettsiales	Mitochondria	Incertae Sedis	metagenome	2	3856	CLZ77	5	10	75
Bacteria	Pseudomonadota	Alphaproteobacteria	Rickettsiales	Mitochondria	Incertae Sedis	Allium cepa onion	2	3856	CLZ77	5	10	75
Bacteria	Pseudomonadota	Alphaproteobacteria	Rickettsiales	Mitochondria	Incertae Sedis	marine metagenome	2	3856	CLZ77	5	10	75
Bacteria	Pseudomonadota	Alphaproteobacteria	Rickettsiales	Mitochondria	Incertae Sedis	uncultured bacterium	1	3856	CLZ77	5	10	75
Bacteria	Pseudomonadota	Alphaproteobacteria	Rickettsiales	Mitochondria	Incertae Sedis	Nitella hyalina	1	3856	CLZ77	5	10	75
Bacteria	Pseudomonadota	Alphaproteobacteria	Rickettsiales	S25-593	Incertae Sedis	Incertae Sedis	7	3856	CLZ77	5	10	75
Bacteria	Pseudomonadota	Alphaproteobacteria	Rickettsiales	S25-593	Incertae Sedis	uncultured bacterium	5	3856	CLZ77	5	10	75
Bacteria	Pseudomonadota	Gammaproteobacteria	Salinisphaerales	Salinisphaeraceae	Salinisphaera	Salinisphaera	1	3856	CLZ77	5	10	75
Bacteria	Chloroflexota	Dehalococcoidia	SAR202 clade	Incertae Sedis	Incertae Sedis	marine metagenome	5	3856	CLZ77	5	10	75
Bacteria	Chloroflexota	Dehalococcoidia	SAR202 clade	Incertae Sedis	Incertae Sedis	uncultured Chloroflexi bacterium	2	3856	CLZ77	5	10	75
Bacteria	Chloroflexota	Dehalococcoidia	SAR202 clade	Incertae Sedis	Incertae Sedis	Incertae Sedis	2	3856	CLZ77	5	10	75
Bacteria	Pseudomonadota	Alphaproteobacteria	Sphingomonadales	Sphingomonadaceae	Sphingomonadaceae	Sphingomonadaceae	5	3856	CLZ77	5	10	75
Bacteria	Pseudomonadota	Gammaproteobacteria	Steroidobacterales	Woeseiaceae	Woeseia	Woeseia	11	3856	CLZ77	5	10	75
Bacteria	Pseudomonadota	Gammaproteobacteria	Steroidobacterales	Woeseiaceae	Woeseia	uncultured bacterium	1	3856	CLZ77	5	10	75
Bacteria	Cyanobacteriota	Cyanobacteriia	Synechococcales	Cyanobiaceae	Prochlorococcus MIT9313	Prochlorococcus MIT9313	268	3856	CLZ77	5	10	75
Bacteria	Cyanobacteriota	Cyanobacteriia	Synechococcales	Cyanobiaceae	Cyanobiaceae	Cyanobiaceae	56	3856	CLZ77	5	10	75
Bacteria	Cyanobacteriota	Cyanobacteriia	Synechococcales	Cyanobiaceae	Prochlorococcus MIT9313	uncultured marine cyanobacterium	26	3856	CLZ77	5	10	75
Bacteria	Cyanobacteriota	Cyanobacteriia	Synechococcales	Cyanobiaceae	Cyanobium PCC-6307	Cyanobium PCC-6307	5	3856	CLZ77	5	10	75
Bacteria	Cyanobacteriota	Cyanobacteriia	Synechococcales	Cyanobiaceae	Prochlorococcus MIT9313	uncultured bacterium	2	3856	CLZ77	5	10	75
Bacteria	Cyanobacteriota	Cyanobacteriia	Synechococcales	Cyanobiaceae	Synechococcus CC9902	Synechococcus CC9902	2	3856	CLZ77	5	10	75
Bacteria	Cyanobacteriota	Cyanobacteriia	Synechococcales	Cyanobiaceae	Prochlorococcus MIT9313	uncultured Prochlorococcus sp.	1	3856	CLZ77	5	10	75
Bacteria	Cyanobacteriota	Cyanobacteriia	Synechococcales	Cyanobiaceae	Prochlorococcus MIT9313	uncultured cyanobacterium	1	3856	CLZ77	5	10	75
Bacteria	Pseudomonadota	Alphaproteobacteria	Thalassobaculales	Nisaeaceae	OM75 clade	OM75 clade	6	3856	CLZ77	5	10	75
Bacteria	Pseudomonadota	Alphaproteobacteria	Thalassobaculales	Nisaeaceae	OM75 clade	uncultured Rhodospirillaceae bacterium	2	3856	CLZ77	5	10	75
Bacteria	Acidobacteriota	Thermoanaerobaculia	Thermoanaerobaculales	Thermoanaerobaculaceae	Subgroup 10	Subgroup 10	1	3856	CLZ77	5	10	75
Bacteria	Pseudomonadota	Gammaproteobacteria	UBA10353 marine group	Incertae Sedis	Incertae Sedis	Incertae Sedis	4	3856	CLZ77	5	10	75
Bacteria	Pseudomonadota	Gammaproteobacteria	UBA10353 marine group	Incertae Sedis	Incertae Sedis	uncultured bacterium	3	3856	CLZ77	5	10	75
Bacteria	Verrucomicrobiota	Verrucomicrobiia	Verrucomicrobiales	DEV007	Incertae Sedis	Incertae Sedis	4	3856	CLZ77	5	10	75
Bacteria	Verrucomicrobiota	Verrucomicrobiia	Verrucomicrobiales	Rubritaleaceae	Roseibacillus	uncultured marine bacterium	1	3856	CLZ77	5	10	75
Bacteria	Verrucomicrobiota	Verrucomicrobiia	Verrucomicrobiales	Rubritaleaceae	Roseibacillus	Roseibacillus	1	3856	CLZ77	5	10	75
Bacteria	Actinomycetota	Acidimicrobiia	Acidimicrobiia	Acidimicrobiia	Acidimicrobiia	Acidimicrobiia	2	4640	CLZ75	5	10	90
Bacteria	Actinomycetota	Actinomycetota	Actinomycetota	Actinomycetota	Actinomycetota	Actinomycetota	1	4640	CLZ75	5	10	90
Bacteria	Pseudomonadota	Alphaproteobacteria	Alphaproteobacteria	Alphaproteobacteria	Alphaproteobacteria	Alphaproteobacteria	38	4640	CLZ75	5	10	90
Archaea	Archaea	Archaea	Archaea	Archaea	Archaea	Archaea	37	4640	CLZ75	5	10	90
Bacteria	Bacteria	Bacteria	Bacteria	Bacteria	Bacteria	Bacteria	253	4640	CLZ75	5	10	90
Bacteria	Bacteroidota	Bacteroidia	Bacteroidia	Bacteroidia	Bacteroidia	Bacteroidia	3	4640	CLZ75	5	10	90
Bacteria	Bacillota	Clostridia	Clostridia	Clostridia	Clostridia	Clostridia	1	4640	CLZ75	5	10	90
Bacteria	Cyanobacteriota	Cyanobacteriia	Cyanobacteriia	Cyanobacteriia	Cyanobacteriia	Cyanobacteriia	13	4640	CLZ75	5	10	90
Bacteria	Pseudomonadota	Gammaproteobacteria	Gammaproteobacteria	Gammaproteobacteria	Gammaproteobacteria	Gammaproteobacteria	55	4640	CLZ75	5	10	90
Bacteria	Pseudomonadota	Pseudomonadota	Pseudomonadota	Pseudomonadota	Pseudomonadota	Pseudomonadota	17	4640	CLZ75	5	10	90
Archaea	Thermoproteota	Thermoproteota	Thermoproteota	Thermoproteota	Thermoproteota	Thermoproteota	1	4640	CLZ75	5	10	90
Bacteria	Actinomycetota	Acidimicrobiia	Actinomarinales	Actinomarinaceae	Candidatus Actinomarina	Candidatus Actinomarina	67	4640	CLZ75	5	10	90
Bacteria	Actinomycetota	Acidimicrobiia	Actinomarinales	Actinomarinaceae	Candidatus Actinomarina	uncultured marine bacterium	11	4640	CLZ75	5	10	90
Bacteria	Actinomycetota	Acidimicrobiia	Actinomarinales	Actinomarinaceae	Candidatus Actinomarina	uncultured bacterium	4	4640	CLZ75	5	10	90
Bacteria	Actinomycetota	Acidimicrobiia	Actinomarinales	Actinomarinaceae	Candidatus Actinomarina	marine metagenome	3	4640	CLZ75	5	10	90
Bacteria	Verrucomicrobiota	Verrucomicrobiia	Arctic97B-4 marine group	Incertae Sedis	Incertae Sedis	Incertae Sedis	32	4640	CLZ75	5	10	90
Bacteria	Verrucomicrobiota	Verrucomicrobiia	Arctic97B-4 marine group	Incertae Sedis	Incertae Sedis	uncultured bacterium	9	4640	CLZ75	5	10	90
Bacteria	Verrucomicrobiota	Verrucomicrobiia	Arctic97B-4 marine group	Incertae Sedis	Incertae Sedis	marine metagenome	2	4640	CLZ75	5	10	90
Bacteria	Verrucomicrobiota	Verrucomicrobiia	Arctic97B-4 marine group	Incertae Sedis	Incertae Sedis	hydrothermal vent metagenome	1	4640	CLZ75	5	10	90
Bacteria	Bacillota	Bacilli	Bacillales	Bacillaceae	Bacillus	Bacillus sp. SIT16	1	4640	CLZ75	5	10	90
Bacteria	Bdellovibrionota	Bacteriovoracia	Bacteriovoracales	Bacteriovoracaceae	Incertae Sedis	uncultured marine bacterium	2	4640	CLZ75	5	10	90
Bacteria	Bdellovibrionota	Bdellovibrionia	Bdellovibrionales	Pseudobdellovibrionaceae	OM27 clade	OM27 clade	4	4640	CLZ75	5	10	90
Bacteria	Bdellovibrionota	Bdellovibrionia	Bdellovibrionales	Pseudobdellovibrionaceae	OM27 clade	uncultured delta proteobacterium	3	4640	CLZ75	5	10	90
Bacteria	Bdellovibrionota	Bdellovibrionia	Bdellovibrionales	Pseudobdellovibrionaceae	OM27 clade	uncultured bacterium	2	4640	CLZ75	5	10	90
Bacteria	Bdellovibrionota	Bdellovibrionia	Bdellovibrionales	Pseudobdellovibrionaceae	OM27 clade	metagenome	1	4640	CLZ75	5	10	90
Bacteria	Bdellovibrionota	Bdellovibrionia	Bdellovibrionales	Pseudobdellovibrionaceae	OM27 clade	uncultured organism	1	4640	CLZ75	5	10	90
Bacteria	Pseudomonadota	Gammaproteobacteria	Beggiatoales	Leucotrichaceae	Incertae Sedis	uncultured bacterium	2	4640	CLZ75	5	10	90
Bacteria	Pseudomonadota	Gammaproteobacteria	Beggiatoales	Leucotrichaceae	Incertae Sedis	Incertae Sedis	1	4640	CLZ75	5	10	90
Bacteria	Myxococcota	Polyangiia	Blfdi19	Incertae Sedis	Incertae Sedis	Incertae Sedis	2	4640	CLZ75	5	10	90
Bacteria	Myxococcota	Polyangiia	Blfdi19	Incertae Sedis	Incertae Sedis	uncultured bacterium	1	4640	CLZ75	5	10	90
Bacteria	Thermodesulfobacteriota	Desulfuromonadia	Bradymonadales	Incertae Sedis	SKP-2	unidentified marine bacterioplankton	1	4640	CLZ75	5	10	90
Bacteria	Pseudomonadota	Gammaproteobacteria	Burkholderiales	Methylophilaceae	OM43 clade	OM43 clade	2	4640	CLZ75	5	10	90
Bacteria	Pseudomonadota	Gammaproteobacteria	Cardiobacteriales	Cardiobacteriaceae	Incertae Sedis	uncultured bacterium	1	4640	CLZ75	5	10	90
Bacteria	Pseudomonadota	Alphaproteobacteria	Caulobacterales	Hyphomonadaceae	Henriciella	Henriciella	2	4640	CLZ75	5	10	90
Bacteria	Pseudomonadota	Alphaproteobacteria	Caulobacterales	Parvularculaceae	Parvularculaceae	Parvularculaceae	1	4640	CLZ75	5	10	90
Bacteria	Bacteroidota	Bacteroidia	Chitinophagales	Saprospiraceae	Incertae Sedis	Incertae Sedis	2	4640	CLZ75	5	10	90
Bacteria	Bacteroidota	Bacteroidia	Chitinophagales	Saprospiraceae	Aureispira	Aureispira	1	4640	CLZ75	5	10	90
Bacteria	Chlamydiota	Chlamydiia	Chlamydiales	Simkaniaceae	Incertae Sedis	jellyfish metagenome	1	4640	CLZ75	5	10	90
Bacteria	Chlamydiota	Chlamydiia	Chlamydiales	Simkaniaceae	Simkaniaceae	Simkaniaceae	1	4640	CLZ75	5	10	90
Bacteria	Cyanobacteriota	Cyanobacteriia	Chloroplast	Incertae Sedis	Incertae Sedis	Incertae Sedis	27	4640	CLZ75	5	10	90
Bacteria	Cyanobacteriota	Cyanobacteriia	Chloroplast	Incertae Sedis	Incertae Sedis	uncultured bacterium	1	4640	CLZ75	5	10	90
Bacteria	Cyanobacteriota	Cyanobacteriia	Chloroplast	Incertae Sedis	Incertae Sedis	uncultured marine eukaryote	1	4640	CLZ75	5	10	90
Bacteria	Pseudomonadota	Gammaproteobacteria	Coxiellales	Coxiellaceae	Coxiella	Coxiella	3	4640	CLZ75	5	10	90
Bacteria	Pseudomonadota	Gammaproteobacteria	Coxiellales	Coxiellaceae	Coxiella	uncultured bacterium	1	4640	CLZ75	5	10	90
Bacteria	Pseudomonadota	Gammaproteobacteria	Coxiellales	Coxiellaceae	Coxiella	uncultured gamma proteobacterium	1	4640	CLZ75	5	10	90
Bacteria	Pseudomonadota	Gammaproteobacteria	Coxiellales	Coxiellaceae	Coxiella	uncultured organism	1	4640	CLZ75	5	10	90
Bacteria	Bacteroidota	Bacteroidia	Cytophagales	Cyclobacteriaceae	Marinoscillum	Marinoscillum	26	4640	CLZ75	5	10	90
Bacteria	Bacteroidota	Bacteroidia	Cytophagales	Cyclobacteriaceae	Incertae Sedis	uncultured organism	1	4640	CLZ75	5	10	90
Bacteria	Bacteroidota	Bacteroidia	Cytophagales	Cyclobacteriaceae	Marinoscillum	uncultured marine bacterium	1	4640	CLZ75	5	10	90
Bacteria	Bacteroidota	Bacteroidia	Cytophagales	Cyclobacteriaceae	Cyclobacteriaceae	Cyclobacteriaceae	1	4640	CLZ75	5	10	90
Bacteria	Bacteroidota	Bacteroidia	Cytophagales	Cyclobacteriaceae	Marinoscillum	marine metagenome	1	4640	CLZ75	5	10	90
Bacteria	Bacteroidota	Bacteroidia	Cytophagales	Cyclobacteriaceae	Incertae Sedis	uncultured bacterium	1	4640	CLZ75	5	10	90
Bacteria	Dadabacteria	Dadabacteriia	Dadabacteriales	Incertae Sedis	CSP1-2	CSP1-2	3	4640	CLZ75	5	10	90
Bacteria	Dadabacteria	Dadabacteriia	Dadabacteriales	Incertae Sedis	CSP1-2	uncultured bacterium	1	4640	CLZ75	5	10	90
Bacteria	Pseudomonadota	Alphaproteobacteria	Defluviicoccales	Incertae Sedis	Incertae Sedis	Incertae Sedis	21	4640	CLZ75	5	10	90
Bacteria	Thermodesulfobacteriota	Desulfuromonadia	Desulfuromonadales	Desulfuromonadales	Desulfuromonadales	Desulfuromonadales	1	4640	CLZ75	5	10	90
Bacteria	Pseudomonadota	Gammaproteobacteria	Ectothiorhodospirales	Ectothiorhodospiraceae	Incertae Sedis	Incertae Sedis	8	4640	CLZ75	5	10	90
Bacteria	Pseudomonadota	Gammaproteobacteria	Enterobacterales	Alteromonadaceae	Alteromonas	Alteromonas	1	4640	CLZ75	5	10	90
Bacteria	Pseudomonadota	Gammaproteobacteria	Enterobacterales	Alteromonadaceae	Incertae Sedis	uncultured bacterium	1	4640	CLZ75	5	10	90
Bacteria	Pseudomonadota	Gammaproteobacteria	Enterobacterales	Colwelliaceae	Colwellia	Colwellia	1	4640	CLZ75	5	10	90
Bacteria	Pseudomonadota	Gammaproteobacteria	Enterobacterales	Pseudoalteromonadaceae	Pseudoalteromonas	Pseudoalteromonas	1	4640	CLZ75	5	10	90
Bacteria	Pseudomonadota	Gammaproteobacteria	Enterobacterales	Shewanellaceae	Shewanella	Shewanella	1	4640	CLZ75	5	10	90
Bacteria	Pseudomonadota	Gammaproteobacteria	Enterobacterales	Vibrionaceae	Vibrio	Vibrio	2	4640	CLZ75	5	10	90
Bacteria	Pseudomonadota	Gammaproteobacteria	Enterobacterales	Vibrionaceae	Vibrionaceae	Vibrionaceae	1	4640	CLZ75	5	10	90
Bacteria	Pseudomonadota	Gammaproteobacteria	Enterobacterales	Vibrionaceae	Salinivibrio	Salinivibrio	1	4640	CLZ75	5	10	90
Bacteria	Actinomycetota	Actinobacteria	Euzebyales	Euzebyaceae	Euzebya	Euzebya sp. DY32-46	1	4640	CLZ75	5	10	90
Bacteria	Bacteroidota	Bacteroidia	Flavobacteriales	Flavobacteriales	Flavobacteriales	Flavobacteriales	7	4640	CLZ75	5	10	90
Bacteria	Bacteroidota	Bacteroidia	Flavobacteriales	Crocinitomicaceae	Fluviicola	Fluviicola	2	4640	CLZ75	5	10	90
Bacteria	Bacteroidota	Bacteroidia	Flavobacteriales	Crocinitomicaceae	Crocinitomicaceae	Crocinitomicaceae	1	4640	CLZ75	5	10	90
Bacteria	Bacteroidota	Bacteroidia	Flavobacteriales	Cryomorphaceae	Incertae Sedis	Incertae Sedis	1	4640	CLZ75	5	10	90
Bacteria	Bacteroidota	Bacteroidia	Flavobacteriales	Flavobacteriaceae	NS5 marine group	uncultured bacterium	33	4640	CLZ75	5	10	90
Bacteria	Bacteroidota	Bacteroidia	Flavobacteriales	Flavobacteriaceae	NS2b marine group	NS2b marine group	32	4640	CLZ75	5	10	90
Bacteria	Bacteroidota	Bacteroidia	Flavobacteriales	Flavobacteriaceae	NS4 marine group	NS4 marine group	29	4640	CLZ75	5	10	90
Bacteria	Bacteroidota	Bacteroidia	Flavobacteriales	Flavobacteriaceae	NS5 marine group	NS5 marine group	27	4640	CLZ75	5	10	90
Bacteria	Bacteroidota	Bacteroidia	Flavobacteriales	Flavobacteriaceae	Flavobacteriaceae	Flavobacteriaceae	17	4640	CLZ75	5	10	90
Bacteria	Bacteroidota	Bacteroidia	Flavobacteriales	Flavobacteriaceae	NS2b marine group	uncultured bacterium	4	4640	CLZ75	5	10	90
Bacteria	Bacteroidota	Bacteroidia	Flavobacteriales	Flavobacteriaceae	NS5 marine group	uncultured marine bacterium	2	4640	CLZ75	5	10	90
Bacteria	Bacteroidota	Bacteroidia	Flavobacteriales	Flavobacteriaceae	NS4 marine group	uncultured Bacteroidetes bacterium	1	4640	CLZ75	5	10	90
Bacteria	Bacteroidota	Bacteroidia	Flavobacteriales	Flavobacteriaceae	NS4 marine group	marine metagenome	1	4640	CLZ75	5	10	90
Bacteria	Bacteroidota	Bacteroidia	Flavobacteriales	Flavobacteriaceae	NS4 marine group	uncultured bacterium	1	4640	CLZ75	5	10	90
Bacteria	Bacteroidota	Bacteroidia	Flavobacteriales	Flavobacteriaceae	NS5 marine group	uncultured Flavobacteriaceae bacterium	1	4640	CLZ75	5	10	90
Bacteria	Bacteroidota	Bacteroidia	Flavobacteriales	Flavobacteriaceae	Tenacibaculum	Tenacibaculum	1	4640	CLZ75	5	10	90
Bacteria	Bacteroidota	Bacteroidia	Flavobacteriales	Flavobacteriaceae	NS2b marine group	uncultured marine bacterium	1	4640	CLZ75	5	10	90
Bacteria	Bacteroidota	Bacteroidia	Flavobacteriales	Flavobacteriaceae	Flavicella	uncultured bacterium	1	4640	CLZ75	5	10	90
Bacteria	Bacteroidota	Bacteroidia	Flavobacteriales	Flavobacteriaceae	NS2b marine group	marine metagenome	1	4640	CLZ75	5	10	90
Bacteria	Bacteroidota	Bacteroidia	Flavobacteriales	NS7 marine group	Incertae Sedis	Incertae Sedis	2	4640	CLZ75	5	10	90
Bacteria	Bacteroidota	Bacteroidia	Flavobacteriales	NS7 marine group	Incertae Sedis	uncultured Bacteroidetes bacterium	1	4640	CLZ75	5	10	90
Bacteria	Bacteroidota	Bacteroidia	Flavobacteriales	NS7 marine group	Incertae Sedis	uncultured bacterium	1	4640	CLZ75	5	10	90
Bacteria	Bacteroidota	Bacteroidia	Flavobacteriales	NS9 marine group	Incertae Sedis	Incertae Sedis	67	4640	CLZ75	5	10	90
Bacteria	Bacteroidota	Bacteroidia	Flavobacteriales	NS9 marine group	Incertae Sedis	uncultured marine bacterium	15	4640	CLZ75	5	10	90
Bacteria	Bacteroidota	Bacteroidia	Flavobacteriales	NS9 marine group	Incertae Sedis	uncultured bacterium	13	4640	CLZ75	5	10	90
Bacteria	Pseudomonadota	Gammaproteobacteria	Ga0077536	Incertae Sedis	Incertae Sedis	uncultured bacterium	2	4640	CLZ75	5	10	90
Bacteria	Pseudomonadota	Gammaproteobacteria	Gammaproteobacteria Incertae Sedis	Unknown Family	Incertae Sedis	Incertae Sedis	1	4640	CLZ75	5	10	90
Bacteria	Pseudomonadota	Gammaproteobacteria	HgCo23	Incertae Sedis	Incertae Sedis	Incertae Sedis	2	4640	CLZ75	5	10	90
Bacteria	Pseudomonadota	Gammaproteobacteria	HOC36	Incertae Sedis	Incertae Sedis	Incertae Sedis	38	4640	CLZ75	5	10	90
Bacteria	Pseudomonadota	Gammaproteobacteria	HOC36	Incertae Sedis	Incertae Sedis	marine metagenome	1	4640	CLZ75	5	10	90
Bacteria	Pseudomonadota	Alphaproteobacteria	Hyphomicrobiales	Rhizobiaceae	Rhizobiaceae	Rhizobiaceae	1	4640	CLZ75	5	10	90
Bacteria	Candidatus Eremiobacterota	Eremiobacteria	Incertae Sedis	Incertae Sedis	Incertae Sedis	Incertae Sedis	3	4640	CLZ75	5	10	90
Bacteria	Candidatus Eremiobacterota	Eremiobacteria	Incertae Sedis	Incertae Sedis	Incertae Sedis	uncultured bacterium	1	4640	CLZ75	5	10	90
Bacteria	Chloroflexota	JG30-KF-CM66	Incertae Sedis	Incertae Sedis	Incertae Sedis	marine metagenome	2	4640	CLZ75	5	10	90
Bacteria	Gemmatimonadota	BD2-11 terrestrial group	Incertae Sedis	Incertae Sedis	Incertae Sedis	Incertae Sedis	5	4640	CLZ75	5	10	90
Bacteria	Margulisbacteria	Incertae Sedis	Incertae Sedis	Incertae Sedis	Incertae Sedis	uncultured bacterium	1	4640	CLZ75	5	10	90
Bacteria	Marinimicrobia SAR406 clade	Incertae Sedis	Incertae Sedis	Incertae Sedis	Incertae Sedis	Incertae Sedis	179	4640	CLZ75	5	10	90
Bacteria	Marinimicrobia SAR406 clade	Incertae Sedis	Incertae Sedis	Incertae Sedis	Incertae Sedis	uncultured bacterium	35	4640	CLZ75	5	10	90
Bacteria	Marinimicrobia SAR406 clade	Incertae Sedis	Incertae Sedis	Incertae Sedis	Incertae Sedis	uncultured marine bacterium	17	4640	CLZ75	5	10	90
Bacteria	Marinimicrobia SAR406 clade	Incertae Sedis	Incertae Sedis	Incertae Sedis	Incertae Sedis	marine metagenome	2	4640	CLZ75	5	10	90
Bacteria	Marinimicrobia SAR406 clade	Incertae Sedis	Incertae Sedis	Incertae Sedis	Incertae Sedis	uncultured Candidatus Marinimicrobia bacterium	1	4640	CLZ75	5	10	90
Bacteria	NB1-j	Incertae Sedis	Incertae Sedis	Incertae Sedis	Incertae Sedis	uncultured bacterium	2	4640	CLZ75	5	10	90
Bacteria	NB1-j	Incertae Sedis	Incertae Sedis	Incertae Sedis	Incertae Sedis	Incertae Sedis	1	4640	CLZ75	5	10	90
Bacteria	PAUC34f	Incertae Sedis	Incertae Sedis	Incertae Sedis	Incertae Sedis	Incertae Sedis	4	4640	CLZ75	5	10	90
Bacteria	PAUC34f	Incertae Sedis	Incertae Sedis	Incertae Sedis	Incertae Sedis	uncultured bacterium HF0130_06E03	2	4640	CLZ75	5	10	90
Bacteria	PAUC34f	Incertae Sedis	Incertae Sedis	Incertae Sedis	Incertae Sedis	uncultured marine bacterium	1	4640	CLZ75	5	10	90
Bacteria	Planctomycetota	OM190	Incertae Sedis	Incertae Sedis	Incertae Sedis	Incertae Sedis	3	4640	CLZ75	5	10	90
Bacteria	Planctomycetota	Pla3 lineage	Incertae Sedis	Incertae Sedis	Incertae Sedis	uncultured bacterium	1	4640	CLZ75	5	10	90
Bacteria	Pseudomonadota	Alphaproteobacteria	Incertae Sedis	Incertae Sedis	Incertae Sedis	Incertae Sedis	2	4640	CLZ75	5	10	90
Bacteria	Pseudomonadota	Alphaproteobacteria	Incertae Sedis	Incertae Sedis	Incertae Sedis	metagenome	1	4640	CLZ75	5	10	90
Bacteria	Pseudomonadota	Alphaproteobacteria	Incertae Sedis	Incertae Sedis	Incertae Sedis	uncultured bacterium	1	4640	CLZ75	5	10	90
Bacteria	SAR324 cladeMarine group B	Incertae Sedis	Incertae Sedis	Incertae Sedis	Candidatus Nitrosoarchaeum	Candidatus Nitrosoarchaeum	263	4640	CLZ75	5	10	90
Bacteria	SAR324 cladeMarine group B	Incertae Sedis	Incertae Sedis	Incertae Sedis	Candidatus Nitrosoarchaeum	uncultured bacterium	17	4640	CLZ75	5	10	90
Bacteria	SAR324 cladeMarine group B	Incertae Sedis	Incertae Sedis	Incertae Sedis	Candidatus Nitrosoarchaeum	uncultured marine bacterium	1	4640	CLZ75	5	10	90
Archaea	Thermoplasmatota	Thermoplasmata	Incertae Sedis	Incertae Sedis	Marine Group III	Marine Group III	24	4640	CLZ75	5	10	90
Bacteria	Pseudomonadota	Gammaproteobacteria	JTB23	Incertae Sedis	Incertae Sedis	uncultured bacterium	2	4640	CLZ75	5	10	90
Bacteria	Pseudomonadota	Gammaproteobacteria	Legionellales	Legionellaceae	Legionella	Legionella pneumophila subsp. pneumophila str. Thunder Bay	9	4640	CLZ75	5	10	90
Archaea	Thermoplasmatota	Thermoplasmata	Marine Group II	Incertae Sedis	Incertae Sedis	Incertae Sedis	152	4640	CLZ75	5	10	90
Archaea	Thermoplasmatota	Thermoplasmata	Marine Group II	Incertae Sedis	Incertae Sedis	uncultured archaeon	72	4640	CLZ75	5	10	90
Archaea	Thermoplasmatota	Thermoplasmata	Marine Group II	Incertae Sedis	Incertae Sedis	uncultured marine archaeon	15	4640	CLZ75	5	10	90
Archaea	Thermoplasmatota	Thermoplasmata	Marine Group II	Incertae Sedis	Incertae Sedis	uncultured marine group II euryarchaeote KM3-72-G3	6	4640	CLZ75	5	10	90
Archaea	Thermoplasmatota	Thermoplasmata	Marine Group II	Incertae Sedis	Incertae Sedis	marine metagenome	2	4640	CLZ75	5	10	90
Archaea	Thermoplasmatota	Thermoplasmata	Marine Group II	Incertae Sedis	Incertae Sedis	uncultured marine group II euryarchaeote HF200_50D06	1	4640	CLZ75	5	10	90
Archaea	Thermoplasmatota	Thermoplasmata	Marine Group II	Incertae Sedis	Incertae Sedis	metagenome	1	4640	CLZ75	5	10	90
Bacteria	Pseudomonadota	Alphaproteobacteria	Micavibrionales	Micavibrionaceae	Incertae Sedis	Incertae Sedis	1	4640	CLZ75	5	10	90
Bacteria	Actinomycetota	Acidimicrobiia	Microtrichales	Microtrichales	Microtrichales	Microtrichales	6	4640	CLZ75	5	10	90
Bacteria	Actinomycetota	Acidimicrobiia	Microtrichales	Microtrichaceae	Sva0996 marine group	Sva0996 marine group	162	4640	CLZ75	5	10	90
Bacteria	Actinomycetota	Acidimicrobiia	Microtrichales	Microtrichaceae	Sva0996 marine group	marine metagenome	15	4640	CLZ75	5	10	90
Bacteria	Actinomycetota	Acidimicrobiia	Microtrichales	Microtrichaceae	Microtrichaceae	Microtrichaceae	6	4640	CLZ75	5	10	90
Bacteria	Actinomycetota	Acidimicrobiia	Microtrichales	Microtrichaceae	Sva0996 marine group	uncultured bacterium	4	4640	CLZ75	5	10	90
Bacteria	Actinomycetota	Acidimicrobiia	Microtrichales	Microtrichaceae	Sva0996 marine group	uncultured marine bacterium	2	4640	CLZ75	5	10	90
Bacteria	Actinomycetota	Acidimicrobiia	Microtrichales	Microtrichaceae	Incertae Sedis	uncultured bacterium	1	4640	CLZ75	5	10	90
Bacteria	Actinomycetota	Acidimicrobiia	Microtrichales	Microtrichaceae	Sva0996 marine group	uncultured actinobacterium	1	4640	CLZ75	5	10	90
Bacteria	Actinomycetota	Actinobacteria	Mycobacteriales	Mycobacteriaceae	Mycobacterium	Mycobacterium	1	4640	CLZ75	5	10	90
Bacteria	Myxococcota	Myxococcia	Myxococcales	Myxococcaceae	P3OB-42	uncultured bacterium	3	4640	CLZ75	5	10	90
Bacteria	Myxococcota	Myxococcia	Myxococcales	Myxococcaceae	P3OB-42	P3OB-42	1	4640	CLZ75	5	10	90
Archaea	Thermoproteota	Nitrososphaeria	Nitrosopumilales	Nitrosopumilaceae	Candidatus Nitrosopelagicus	Candidatus Nitrosopelagicus	665	4640	CLZ75	5	10	90
Archaea	Thermoproteota	Nitrososphaeria	Nitrosopumilales	Nitrosopumilaceae	Candidatus Nitrosopumilus	Candidatus Nitrosopumilus	52	4640	CLZ75	5	10	90
Archaea	Thermoproteota	Nitrososphaeria	Nitrosopumilales	Nitrosopumilaceae	Nitrosopumilaceae	Nitrosopumilaceae	17	4640	CLZ75	5	10	90
Archaea	Thermoproteota	Nitrososphaeria	Nitrosopumilales	Nitrosopumilaceae	Candidatus Nitrosopelagicus	marine metagenome	5	4640	CLZ75	5	10	90
Archaea	Thermoproteota	Nitrososphaeria	Nitrosopumilales	Nitrosopumilaceae	Candidatus Nitrosopumilus	uncultured marine archaeon	3	4640	CLZ75	5	10	90
Archaea	Thermoproteota	Nitrososphaeria	Nitrosopumilales	Nitrosopumilaceae	Candidatus Nitrosopelagicus	uncultured archaeon	2	4640	CLZ75	5	10	90
Archaea	Thermoproteota	Nitrososphaeria	Nitrosopumilales	Nitrosopumilaceae	Candidatus Nitrosopumilus	uncultured archaeon	1	4640	CLZ75	5	10	90
Archaea	Thermoproteota	Nitrososphaeria	Nitrosopumilales	Nitrosopumilaceae	Candidatus Nitrosopelagicus	archaeon enrichment culture clone CN25	1	4640	CLZ75	5	10	90
Archaea	Thermoproteota	Nitrososphaeria	Nitrosopumilales	Nitrosopumilaceae	Candidatus Nitrosopelagicus	uncultured crenarchaeote 4B7	1	4640	CLZ75	5	10	90
Bacteria	Nitrospinota	Nitrospinia	Nitrospinales	Nitrospinaceae	Nitrospina	Nitrospina	59	4640	CLZ75	5	10	90
Bacteria	Nitrospinota	Nitrospinia	Nitrospinales	Nitrospinaceae	LS-NOB	LS-NOB	11	4640	CLZ75	5	10	90
Bacteria	Nitrospinota	Nitrospinia	Nitrospinales	Nitrospinaceae	Nitrospina	uncultured bacterium	11	4640	CLZ75	5	10	90
Bacteria	Nitrospinota	Nitrospinia	Nitrospinales	Nitrospinaceae	LS-NOB	uncultured bacterium	3	4640	CLZ75	5	10	90
Bacteria	Nitrospinota	Nitrospinia	Nitrospinales	Nitrospinaceae	Nitrospinaceae	Nitrospinaceae	2	4640	CLZ75	5	10	90
Bacteria	Bdellovibrionota	Oligoflexia	Oligoflexales	Oligoflexaceae	Incertae Sedis	uncultured bacterium	2	4640	CLZ75	5	10	90
Bacteria	Bdellovibrionota	Oligoflexia	Oligoflexales	Oligoflexaceae	Incertae Sedis	uncultured proteobacterium	1	4640	CLZ75	5	10	90
Bacteria	Bdellovibrionota	Oligoflexia	Oligoflexales	Oligoflexaceae	Incertae Sedis	Incertae Sedis	1	4640	CLZ75	5	10	90
Bacteria	Verrucomicrobiota	Verrucomicrobiia	Opitutales	Puniceicoccaceae	MB11C04 marine group	MB11C04 marine group	2	4640	CLZ75	5	10	90
Bacteria	Verrucomicrobiota	Verrucomicrobiia	Opitutales	Puniceicoccaceae	MB11C04 marine group	uncultured Verrucomicrobia bacterium	2	4640	CLZ75	5	10	90
Bacteria	Verrucomicrobiota	Verrucomicrobiia	Opitutales	Puniceicoccaceae	MB11C04 marine group	uncultured bacterium	2	4640	CLZ75	5	10	90
Bacteria	Verrucomicrobiota	Verrucomicrobiia	Opitutales	Puniceicoccaceae	MB11C04 marine group	uncultured marine microorganism	1	4640	CLZ75	5	10	90
Bacteria	Pseudomonadota	Alphaproteobacteria	Parvibaculales	OCS116 clade	Incertae Sedis	Incertae Sedis	25	4640	CLZ75	5	10	90
Bacteria	Pseudomonadota	Alphaproteobacteria	Parvibaculales	OCS116 clade	Incertae Sedis	uncultured bacterium	6	4640	CLZ75	5	10	90
Bacteria	Thermodesulfobacteriota	Desulfuromonadia	PB19	Incertae Sedis	Incertae Sedis	Incertae Sedis	7	4640	CLZ75	5	10	90
Bacteria	Thermodesulfobacteriota	Desulfuromonadia	PB19	Incertae Sedis	Incertae Sedis	uncultured delta proteobacterium	4	4640	CLZ75	5	10	90
Bacteria	Thermodesulfobacteriota	Desulfuromonadia	PB19	Incertae Sedis	Incertae Sedis	uncultured marine bacterium	1	4640	CLZ75	5	10	90
Bacteria	Thermodesulfobacteriota	Desulfuromonadia	PB19	Incertae Sedis	Incertae Sedis	uncultured bacterium	1	4640	CLZ75	5	10	90
Bacteria	Pseudomonadota	Alphaproteobacteria	Pelagibacterales	Pelagibacterales	Pelagibacterales	Pelagibacterales	169	4640	CLZ75	5	10	90
Bacteria	Pseudomonadota	Alphaproteobacteria	Pelagibacterales	Clade I	Clade I	Clade I	330	4640	CLZ75	5	10	90
Bacteria	Pseudomonadota	Alphaproteobacteria	Pelagibacterales	Clade I	Clade Ia	Clade Ia	148	4640	CLZ75	5	10	90
Bacteria	Pseudomonadota	Alphaproteobacteria	Pelagibacterales	Clade I	Clade Ib	Clade Ib	114	4640	CLZ75	5	10	90
Bacteria	Pseudomonadota	Alphaproteobacteria	Pelagibacterales	Clade I	Clade Ib	uncultured bacterium	34	4640	CLZ75	5	10	90
Bacteria	Pseudomonadota	Alphaproteobacteria	Pelagibacterales	Clade I	Clade Ia	uncultured bacterium	18	4640	CLZ75	5	10	90
Bacteria	Pseudomonadota	Alphaproteobacteria	Pelagibacterales	Clade I	Incertae Sedis	uncultured bacterium	7	4640	CLZ75	5	10	90
Bacteria	Pseudomonadota	Alphaproteobacteria	Pelagibacterales	Clade I	Clade Ia	marine metagenome	5	4640	CLZ75	5	10	90
Bacteria	Pseudomonadota	Alphaproteobacteria	Pelagibacterales	Clade I	Clade Ib	marine metagenome	1	4640	CLZ75	5	10	90
Bacteria	Pseudomonadota	Alphaproteobacteria	Pelagibacterales	Clade II	Incertae Sedis	Incertae Sedis	78	4640	CLZ75	5	10	90
Bacteria	Pseudomonadota	Alphaproteobacteria	Pelagibacterales	Clade II	Incertae Sedis	uncultured bacterium	74	4640	CLZ75	5	10	90
Bacteria	Pseudomonadota	Alphaproteobacteria	Pelagibacterales	Clade II	Incertae Sedis	uncultured Pelagibacterales bacterium	1	4640	CLZ75	5	10	90
Bacteria	Pseudomonadota	Alphaproteobacteria	Pelagibacterales	Clade IV	Incertae Sedis	Incertae Sedis	10	4640	CLZ75	5	10	90
Bacteria	Pseudomonadota	Alphaproteobacteria	Pelagibacterales	Clade IV	Incertae Sedis	uncultured bacterium	7	4640	CLZ75	5	10	90
Bacteria	Bacillota	Clostridia	Peptostreptococcales-Tissierellales	Fusibacteraceae	Fusibacter	Fusibacter	1	4640	CLZ75	5	10	90
Bacteria	Planctomycetota	Phycisphaerae	Phycisphaerales	Phycisphaeraceae	FS140-16B-02 marine group	uncultured bacterium	1	4640	CLZ75	5	10	90
Bacteria	Planctomycetota	Phycisphaerae	Phycisphaerales	Phycisphaeraceae	JL-ETNP-F27	JL-ETNP-F27	1	4640	CLZ75	5	10	90
Bacteria	Planctomycetota	Phycisphaerae	Phycisphaerales	Phycisphaeraceae	FS140-16B-02 marine group	FS140-16B-02 marine group	1	4640	CLZ75	5	10	90
Bacteria	Planctomycetota	Planctomycetes	Pirellulales	Pirellulaceae	Mariniblastus	Mariniblastus	4	4640	CLZ75	5	10	90
Bacteria	Planctomycetota	Planctomycetes	Pirellulales	Pirellulaceae	Incertae Sedis	Incertae Sedis	4	4640	CLZ75	5	10	90
Bacteria	Planctomycetota	Planctomycetes	Pirellulales	Pirellulaceae	Incertae Sedis	marine metagenome	1	4640	CLZ75	5	10	90
Bacteria	Planctomycetota	Planctomycetes	Pirellulales	Pirellulaceae	Mariniblastus	uncultured planctomycete	1	4640	CLZ75	5	10	90
Bacteria	Planctomycetota	Planctomycetes	Pirellulales	Pirellulaceae	Rubripirellula	Rubripirellula	1	4640	CLZ75	5	10	90
Bacteria	Pseudomonadota	Gammaproteobacteria	Piscirickettsiales	Piscirickettsiaceae	Candidatus Endoecteinascidia	Candidatus Endoecteinascidia	1	4640	CLZ75	5	10	90
Bacteria	Planctomycetota	Planctomycetes	Planctomycetales	Rubinisphaeraceae	Incertae Sedis	Incertae Sedis	4	4640	CLZ75	5	10	90
Bacteria	Planctomycetota	Planctomycetes	Planctomycetales	Rubinisphaeraceae	Incertae Sedis	uncultured bacterium	1	4640	CLZ75	5	10	90
Bacteria	Myxococcota	Polyangiia	Polyangiales	Sandaracinaceae	Incertae Sedis	Incertae Sedis	1	4640	CLZ75	5	10	90
Bacteria	Pseudomonadota	Gammaproteobacteria	Pseudomonadales	Pseudomonadales	Pseudomonadales	Pseudomonadales	14	4640	CLZ75	5	10	90
Bacteria	Pseudomonadota	Gammaproteobacteria	Pseudomonadales	Alcanivoracaceae1	Alcanivorax	Alcanivorax	2	4640	CLZ75	5	10	90
Bacteria	Pseudomonadota	Gammaproteobacteria	Pseudomonadales	Cellvibrionaceae	Cellvibrionaceae	Cellvibrionaceae	2	4640	CLZ75	5	10	90
Bacteria	Pseudomonadota	Gammaproteobacteria	Pseudomonadales	Halieaceae	Parahaliea	Parahaliea	1	4640	CLZ75	5	10	90
Bacteria	Pseudomonadota	Gammaproteobacteria	Pseudomonadales	Halieaceae	Halieaceae	Halieaceae	1	4640	CLZ75	5	10	90
Bacteria	Pseudomonadota	Gammaproteobacteria	Pseudomonadales	Halieaceae	Parahaliea	uncultured gamma proteobacterium	1	4640	CLZ75	5	10	90
Bacteria	Pseudomonadota	Gammaproteobacteria	Pseudomonadales	KI89A clade	Incertae Sedis	uncultured bacterium	4	4640	CLZ75	5	10	90
Bacteria	Pseudomonadota	Gammaproteobacteria	Pseudomonadales	Marinobacteraceae	Marinobacter	Marinobacter	2	4640	CLZ75	5	10	90
Bacteria	Pseudomonadota	Gammaproteobacteria	Pseudomonadales	Nitrincolaceae	Incertae Sedis	Incertae Sedis	2	4640	CLZ75	5	10	90
Bacteria	Pseudomonadota	Gammaproteobacteria	Pseudomonadales	Pseudohongiellaceae	Pseudohongiella	Pseudohongiella	9	4640	CLZ75	5	10	90
Bacteria	Pseudomonadota	Gammaproteobacteria	Pseudomonadales	Pseudohongiellaceae	Pseudohongiella	uncultured bacterium	1	4640	CLZ75	5	10	90
Bacteria	Pseudomonadota	Gammaproteobacteria	Pseudomonadales	Pseudohongiellaceae	Pseudohongiella	uncultured marine microorganism	1	4640	CLZ75	5	10	90
Bacteria	Pseudomonadota	Gammaproteobacteria	Pseudomonadales	Pseudomonadaceae	Pseudomonas	Pseudomonas	1	4640	CLZ75	5	10	90
Bacteria	Pseudomonadota	Gammaproteobacteria	Pseudomonadales	SAR86 clade	Incertae Sedis	Incertae Sedis	152	4640	CLZ75	5	10	90
Bacteria	Pseudomonadota	Gammaproteobacteria	Pseudomonadales	SAR86 clade	Incertae Sedis	uncultured marine bacterium	31	4640	CLZ75	5	10	90
Bacteria	Pseudomonadota	Gammaproteobacteria	Pseudomonadales	SAR86 clade	Incertae Sedis	uncultured bacterium	17	4640	CLZ75	5	10	90
Bacteria	Pseudomonadota	Gammaproteobacteria	Pseudomonadales	Spongiibacteraceae	Sinobacterium	uncultured bacterium	1	4640	CLZ75	5	10	90
Bacteria	Pseudomonadota	Gammaproteobacteria	Pseudomonadales	Thioglobaceae	SUP05 cluster	SUP05 cluster	32	4640	CLZ75	5	10	90
Bacteria	Pseudomonadota	Gammaproteobacteria	Pseudomonadales	Thioglobaceae	SUP05 cluster	uncultured bacterium	16	4640	CLZ75	5	10	90
Bacteria	Pseudomonadota	Gammaproteobacteria	Pseudomonadales	Thioglobaceae	Thioglobaceae	Thioglobaceae	1	4640	CLZ75	5	10	90
Bacteria	Pseudomonadota	Alphaproteobacteria	Puniceispirillales	SAR116 clade	Incertae Sedis	Incertae Sedis	9	4640	CLZ75	5	10	90
Bacteria	Pseudomonadota	Alphaproteobacteria	Puniceispirillales	SAR116 clade	Incertae Sedis	uncultured bacterium	3	4640	CLZ75	5	10	90
Bacteria	Pseudomonadota	Alphaproteobacteria	Rhodobacterales	Paracoccaceae	Incertae Sedis	Incertae Sedis	20	4640	CLZ75	5	10	90
Bacteria	Pseudomonadota	Alphaproteobacteria	Rhodobacterales	Paracoccaceae	Paracoccaceae	Paracoccaceae	6	4640	CLZ75	5	10	90
Bacteria	Pseudomonadota	Alphaproteobacteria	Rhodobacterales	Paracoccaceae	Incertae Sedis	uncultured bacterium	4	4640	CLZ75	5	10	90
Bacteria	Pseudomonadota	Alphaproteobacteria	Rhodobacterales	Paracoccaceae	Pseudooceanicola	Pseudooceanicola	4	4640	CLZ75	5	10	90
Bacteria	Pseudomonadota	Alphaproteobacteria	Rhodobacterales	Paracoccaceae	Palleronia-Pseudomaribius	Palleronia-Pseudomaribius	1	4640	CLZ75	5	10	90
Bacteria	Pseudomonadota	Alphaproteobacteria	Rhodospirillales	AEGEAN-169 marine group	Incertae Sedis	Incertae Sedis	48	4640	CLZ75	5	10	90
Bacteria	Pseudomonadota	Alphaproteobacteria	Rhodospirillales	AEGEAN-169 marine group	Incertae Sedis	uncultured bacterium	7	4640	CLZ75	5	10	90
Bacteria	Pseudomonadota	Alphaproteobacteria	Rhodospirillales	AEGEAN-169 marine group	Incertae Sedis	uncultured marine bacterium	2	4640	CLZ75	5	10	90
Bacteria	Pseudomonadota	Alphaproteobacteria	Rhodospirillales	AEGEAN-169 marine group	Incertae Sedis	marine metagenome	1	4640	CLZ75	5	10	90
Bacteria	Pseudomonadota	Alphaproteobacteria	Rhodospirillales	Magnetospiraceae	Incertae Sedis	uncultured bacterium	6	4640	CLZ75	5	10	90
Bacteria	Pseudomonadota	Alphaproteobacteria	Rhodospirillales	Magnetospiraceae	Incertae Sedis	Incertae Sedis	6	4640	CLZ75	5	10	90
Bacteria	Pseudomonadota	Alphaproteobacteria	Rhodospirillales	Magnetospiraceae	Magnetospira	Magnetospira	1	4640	CLZ75	5	10	90
Bacteria	Pseudomonadota	Alphaproteobacteria	Rhodospirillales	Thalassospiraceae	Thalassospira	Thalassospira	1	4640	CLZ75	5	10	90
Bacteria	Pseudomonadota	Alphaproteobacteria	Rickettsiales	Midichloriaceae	MD3-55	uncultured proteobacterium	1	4640	CLZ75	5	10	90
Bacteria	Pseudomonadota	Alphaproteobacteria	Rickettsiales	Midichloriaceae	MD3-55	uncultured bacterium	1	4640	CLZ75	5	10	90
Bacteria	Pseudomonadota	Alphaproteobacteria	Rickettsiales	Mitochondria	Incertae Sedis	metagenome	3	4640	CLZ75	5	10	90
Bacteria	Pseudomonadota	Alphaproteobacteria	Rickettsiales	Mitochondria	Incertae Sedis	Incertae Sedis	2	4640	CLZ75	5	10	90
Bacteria	Pseudomonadota	Alphaproteobacteria	Rickettsiales	Mitochondria	Incertae Sedis	uncultured bacterium	1	4640	CLZ75	5	10	90
Bacteria	Pseudomonadota	Alphaproteobacteria	Rickettsiales	Mitochondria	Incertae Sedis	marine metagenome	1	4640	CLZ75	5	10	90
Bacteria	Pseudomonadota	Alphaproteobacteria	Rickettsiales	S25-593	Incertae Sedis	Incertae Sedis	5	4640	CLZ75	5	10	90
Bacteria	Pseudomonadota	Alphaproteobacteria	Rickettsiales	S25-593	Incertae Sedis	uncultured bacterium	4	4640	CLZ75	5	10	90
Bacteria	Pseudomonadota	Alphaproteobacteria	Rickettsiales	S25-593	Incertae Sedis	metagenome	1	4640	CLZ75	5	10	90
Bacteria	Pseudomonadota	Gammaproteobacteria	Salinisphaerales	Salinisphaeraceae	Salinisphaera	Salinisphaera	6	4640	CLZ75	5	10	90
Bacteria	Chloroflexota	Dehalococcoidia	SAR202 clade	Incertae Sedis	Incertae Sedis	marine metagenome	9	4640	CLZ75	5	10	90
Bacteria	Chloroflexota	Dehalococcoidia	SAR202 clade	Incertae Sedis	Incertae Sedis	Incertae Sedis	1	4640	CLZ75	5	10	90
Bacteria	Pseudomonadota	Alphaproteobacteria	Sphingomonadales	Sphingomonadaceae	Sphingomonadaceae	Sphingomonadaceae	7	4640	CLZ75	5	10	90
Bacteria	Pseudomonadota	Alphaproteobacteria	Sphingomonadales	Sphingomonadaceae	Qipengyuania	Qipengyuania	1	4640	CLZ75	5	10	90
Bacteria	Pseudomonadota	Alphaproteobacteria	Sphingomonadales	Sphingomonadaceae	Novosphingobium	Novosphingobium	1	4640	CLZ75	5	10	90
Bacteria	Pseudomonadota	Alphaproteobacteria	Sphingomonadales	Sphingomonadaceae	Parasphingopyxis	Parasphingopyxis	1	4640	CLZ75	5	10	90
Bacteria	Pseudomonadota	Gammaproteobacteria	Steroidobacterales	Woeseiaceae	Woeseia	Woeseia	26	4640	CLZ75	5	10	90
Bacteria	Pseudomonadota	Gammaproteobacteria	Steroidobacterales	Woeseiaceae	Woeseia	uncultured bacterium	9	4640	CLZ75	5	10	90
Bacteria	Cyanobacteriota	Cyanobacteriia	Synechococcales	Cyanobiaceae	Prochlorococcus MIT9313	Prochlorococcus MIT9313	96	4640	CLZ75	5	10	90
Bacteria	Cyanobacteriota	Cyanobacteriia	Synechococcales	Cyanobiaceae	Cyanobiaceae	Cyanobiaceae	54	4640	CLZ75	5	10	90
Bacteria	Cyanobacteriota	Cyanobacteriia	Synechococcales	Cyanobiaceae	Prochlorococcus MIT9313	uncultured marine cyanobacterium	7	4640	CLZ75	5	10	90
Bacteria	Cyanobacteriota	Cyanobacteriia	Synechococcales	Cyanobiaceae	Cyanobium PCC-6307	Cyanobium PCC-6307	6	4640	CLZ75	5	10	90
Bacteria	Cyanobacteriota	Cyanobacteriia	Synechococcales	Cyanobiaceae	Synechococcus CC9902	Synechococcus CC9902	3	4640	CLZ75	5	10	90
Bacteria	Cyanobacteriota	Cyanobacteriia	Synechococcales	Cyanobiaceae	Prochlorococcus MIT9313	uncultured cyanobacterium	2	4640	CLZ75	5	10	90
Bacteria	Cyanobacteriota	Cyanobacteriia	Synechococcales	Cyanobiaceae	Prochlorococcus MIT9313	Prochlorococcus sp. MIT 1303	2	4640	CLZ75	5	10	90
Bacteria	Cyanobacteriota	Cyanobacteriia	Synechococcales	Cyanobiaceae	Prochlorococcus MIT9313	marine metagenome	1	4640	CLZ75	5	10	90
Bacteria	Pseudomonadota	Alphaproteobacteria	Thalassobaculales	Nisaeaceae	OM75 clade	OM75 clade	3	4640	CLZ75	5	10	90
Bacteria	Pseudomonadota	Gammaproteobacteria	UBA10353 marine group	Incertae Sedis	Incertae Sedis	Incertae Sedis	10	4640	CLZ75	5	10	90
Bacteria	Pseudomonadota	Gammaproteobacteria	UBA10353 marine group	Incertae Sedis	Incertae Sedis	uncultured bacterium	6	4640	CLZ75	5	10	90
Bacteria	Verrucomicrobiota	Verrucomicrobiia	Verrucomicrobiales	DEV007	Incertae Sedis	Incertae Sedis	18	4640	CLZ75	5	10	90
Bacteria	Verrucomicrobiota	Verrucomicrobiia	Verrucomicrobiales	DEV007	Incertae Sedis	uncultured Verrucomicrobiaceae bacterium	2	4640	CLZ75	5	10	90
Bacteria	Verrucomicrobiota	Verrucomicrobiia	Verrucomicrobiales	DEV007	Incertae Sedis	uncultured Verrucomicrobia bacterium	2	4640	CLZ75	5	10	90
Bacteria	Verrucomicrobiota	Verrucomicrobiia	Verrucomicrobiales	Rubritaleaceae	Rubritalea	Rubritalea	1	4640	CLZ75	5	10	90
Bacteria	Actinomycetota	Acidimicrobiia	Acidimicrobiia	Acidimicrobiia	Acidimicrobiia	Acidimicrobiia	1	5190	CLZ73	5	10	120
Bacteria	Actinomycetota	Actinomycetota	Actinomycetota	Actinomycetota	Actinomycetota	Actinomycetota	1	5190	CLZ73	5	10	120
Bacteria	Pseudomonadota	Alphaproteobacteria	Alphaproteobacteria	Alphaproteobacteria	Alphaproteobacteria	Alphaproteobacteria	48	5190	CLZ73	5	10	120
Archaea	Archaea	Archaea	Archaea	Archaea	Archaea	Archaea	7	5190	CLZ73	5	10	120
Bacteria	Bacteria	Bacteria	Bacteria	Bacteria	Bacteria	Bacteria	324	5190	CLZ73	5	10	120
Bacteria	Bacteroidota	Bacteroidia	Bacteroidia	Bacteroidia	Bacteroidia	Bacteroidia	1	5190	CLZ73	5	10	120
Bacteria	Cyanobacteriota	Cyanobacteriia	Cyanobacteriia	Cyanobacteriia	Cyanobacteriia	Cyanobacteriia	2	5190	CLZ73	5	10	120
Bacteria	Pseudomonadota	Gammaproteobacteria	Gammaproteobacteria	Gammaproteobacteria	Gammaproteobacteria	Gammaproteobacteria	122	5190	CLZ73	5	10	120
Bacteria	Pseudomonadota	Pseudomonadota	Pseudomonadota	Pseudomonadota	Pseudomonadota	Pseudomonadota	16	5190	CLZ73	5	10	120
Archaea	Thermoplasmatota	Thermoplasmata	Thermoplasmata	Thermoplasmata	Thermoplasmata	Thermoplasmata	5	5190	CLZ73	5	10	120
Archaea	Thermoproteota	Thermoproteota	Thermoproteota	Thermoproteota	Thermoproteota	Thermoproteota	1	5190	CLZ73	5	10	120
Bacteria	Actinomycetota	Acidimicrobiia	Actinomarinales	Actinomarinaceae	Candidatus Actinomarina	uncultured bacterium	14	5190	CLZ73	5	10	120
Bacteria	Actinomycetota	Acidimicrobiia	Actinomarinales	Actinomarinaceae	Candidatus Actinomarina	Candidatus Actinomarina	11	5190	CLZ73	5	10	120
Bacteria	Actinomycetota	Acidimicrobiia	Actinomarinales	Actinomarinaceae	Candidatus Actinomarina	uncultured marine bacterium	1	5190	CLZ73	5	10	120
Bacteria	Chloroflexota	Anaerolineae	Aggregatilineales	A4b	Incertae Sedis	Incertae Sedis	1	5190	CLZ73	5	10	120
Bacteria	Chloroflexota	Anaerolineae	Anaerolineales	Anaerolineaceae	Incertae Sedis	Incertae Sedis	1	5190	CLZ73	5	10	120
Bacteria	Chloroflexota	Anaerolineae	Anaerolineales	Anaerolineaceae	Pelolinea	uncultured Chloroflexi bacterium	1	5190	CLZ73	5	10	120
Bacteria	Verrucomicrobiota	Verrucomicrobiia	Arctic97B-4 marine group	Incertae Sedis	Incertae Sedis	Incertae Sedis	40	5190	CLZ73	5	10	120
Bacteria	Verrucomicrobiota	Verrucomicrobiia	Arctic97B-4 marine group	Incertae Sedis	Incertae Sedis	uncultured bacterium	22	5190	CLZ73	5	10	120
Bacteria	Verrucomicrobiota	Verrucomicrobiia	Arctic97B-4 marine group	Incertae Sedis	Incertae Sedis	uncultured organism	2	5190	CLZ73	5	10	120
Bacteria	Pseudomonadota	Gammaproteobacteria	Arenicellales	Arenicellaceae	Incertae Sedis	uncultured bacterium	1	5190	CLZ73	5	10	120
Bacteria	Pseudomonadota	Alphaproteobacteria	AT-s3-44	Incertae Sedis	Incertae Sedis	Incertae Sedis	1	5190	CLZ73	5	10	120
Bacteria	Bacillota	Bacilli	Bacillales	Bacillaceae	Bacillus	Bacillus sp. SIT16	4	5190	CLZ73	5	10	120
Bacteria	Bdellovibrionota	Bacteriovoracia	Bacteriovoracales	Bacteriovoracaceae	Incertae Sedis	Incertae Sedis	2	5190	CLZ73	5	10	120
Bacteria	Bdellovibrionota	Bacteriovoracia	Bacteriovoracales	Bacteriovoracaceae	Incertae Sedis	uncultured marine bacterium	1	5190	CLZ73	5	10	120
Bacteria	Balneolota	Balneolia	Balneolales	Balneolaceae	Incertae Sedis	marine metagenome	1	5190	CLZ73	5	10	120
Bacteria	Bdellovibrionota	Bdellovibrionia	Bdellovibrionales	Pseudobdellovibrionaceae	OM27 clade	OM27 clade	10	5190	CLZ73	5	10	120
Bacteria	Bdellovibrionota	Bdellovibrionia	Bdellovibrionales	Pseudobdellovibrionaceae	OM27 clade	uncultured marine bacterium	5	5190	CLZ73	5	10	120
Bacteria	Bdellovibrionota	Bdellovibrionia	Bdellovibrionales	Pseudobdellovibrionaceae	OM27 clade	uncultured bacterium	5	5190	CLZ73	5	10	120
Bacteria	Bdellovibrionota	Bdellovibrionia	Bdellovibrionales	Pseudobdellovibrionaceae	OM27 clade	uncultured delta proteobacterium	4	5190	CLZ73	5	10	120
Bacteria	Myxococcota	Polyangiia	Blfdi19	Incertae Sedis	Incertae Sedis	uncultured bacterium	6	5190	CLZ73	5	10	120
Bacteria	Myxococcota	Polyangiia	Blfdi19	Incertae Sedis	Incertae Sedis	Incertae Sedis	1	5190	CLZ73	5	10	120
Bacteria	Thermodesulfobacteriota	Desulfuromonadia	Bradymonadales	Incertae Sedis	SKP-2	SKP-2	1	5190	CLZ73	5	10	120
Bacteria	Planctomycetota	Brocadiae	Brocadiales	Scalinduaceae	Candidatus Scalindua	Candidatus Scalindua	2	5190	CLZ73	5	10	120
Bacteria	Pseudomonadota	Gammaproteobacteria	Burkholderiales	Burkholderiales	Burkholderiales	Burkholderiales	2	5190	CLZ73	5	10	120
Bacteria	Pseudomonadota	Gammaproteobacteria	Burkholderiales	Methylophilaceae	OM43 clade	OM43 clade	1	5190	CLZ73	5	10	120
Bacteria	Patescibacteria	ABY1	Candidatus Komeilibacteria	Incertae Sedis	Incertae Sedis	uncultured bacterium	1	5190	CLZ73	5	10	120
Bacteria	Patescibacteria	ABY1	Candidatus Magasanikbacteria	Incertae Sedis	Incertae Sedis	uncultured Microgenomates group bacterium	1	5190	CLZ73	5	10	120
Bacteria	Pseudomonadota	Alphaproteobacteria	Caulobacterales	Hyphomonadaceae	Henriciella	Henriciella sp. LA220	3	5190	CLZ73	5	10	120
Bacteria	Pseudomonadota	Alphaproteobacteria	Caulobacterales	Hyphomonadaceae	Hyphomonadaceae	Hyphomonadaceae	1	5190	CLZ73	5	10	120
Bacteria	Bacteroidota	Bacteroidia	Chitinophagales	Saprospiraceae	Saprospiraceae	Saprospiraceae	1	5190	CLZ73	5	10	120
Bacteria	Bacteroidota	Bacteroidia	Chitinophagales	Saprospiraceae	Aureispira	Aureispira	1	5190	CLZ73	5	10	120
Bacteria	Chlamydiota	Chlamydiia	Chlamydiales	Chlamydiaceae	Chlamydia	Chlamydia pneumoniae CWL029	1	5190	CLZ73	5	10	120
Bacteria	Chlamydiota	Chlamydiia	Chlamydiales	Parachlamydiaceae	Parachlamydiaceae	Parachlamydiaceae	1	5190	CLZ73	5	10	120
Bacteria	Cyanobacteriota	Cyanobacteriia	Chloroplast	Incertae Sedis	Incertae Sedis	Incertae Sedis	27	5190	CLZ73	5	10	120
Bacteria	Cyanobacteriota	Cyanobacteriia	Chloroplast	Incertae Sedis	Incertae Sedis	uncultured marine eukaryote	2	5190	CLZ73	5	10	120
Bacteria	Cyanobacteriota	Cyanobacteriia	Chloroplast	Incertae Sedis	Incertae Sedis	Phaeocystis antarctica	2	5190	CLZ73	5	10	120
Bacteria	Pseudomonadota	Gammaproteobacteria	Coxiellales	Coxiellaceae	Coxiella	uncultured bacterium	4	5190	CLZ73	5	10	120
Bacteria	Pseudomonadota	Gammaproteobacteria	Coxiellales	Coxiellaceae	Coxiella	uncultured gamma proteobacterium	1	5190	CLZ73	5	10	120
Bacteria	Pseudomonadota	Gammaproteobacteria	Coxiellales	Coxiellaceae	Coxiella	Coxiella	1	5190	CLZ73	5	10	120
Bacteria	Bacteroidota	Bacteroidia	Cytophagales	Cyclobacteriaceae	Marinoscillum	Marinoscillum	26	5190	CLZ73	5	10	120
Bacteria	Bacteroidota	Bacteroidia	Cytophagales	Cyclobacteriaceae	Marinoscillum	marine metagenome	10	5190	CLZ73	5	10	120
Bacteria	Bacteroidota	Bacteroidia	Cytophagales	Cyclobacteriaceae	Incertae Sedis	Incertae Sedis	2	5190	CLZ73	5	10	120
Bacteria	Bacteroidota	Bacteroidia	Cytophagales	Cyclobacteriaceae	Roseivirga	Roseivirga	1	5190	CLZ73	5	10	120
Bacteria	Pseudomonadota	Alphaproteobacteria	Defluviicoccales	Incertae Sedis	Incertae Sedis	Incertae Sedis	13	5190	CLZ73	5	10	120
Bacteria	Pseudomonadota	Alphaproteobacteria	Defluviicoccales	Incertae Sedis	Incertae Sedis	uncultured bacterium	2	5190	CLZ73	5	10	120
Bacteria	Pseudomonadota	Alphaproteobacteria	Defluviicoccales	Incertae Sedis	Incertae Sedis	marine metagenome	2	5190	CLZ73	5	10	120
Bacteria	Pseudomonadota	Gammaproteobacteria	Ectothiorhodospirales	Ectothiorhodospiraceae	Incertae Sedis	Incertae Sedis	6	5190	CLZ73	5	10	120
Bacteria	Pseudomonadota	Gammaproteobacteria	Ectothiorhodospirales	Ectothiorhodospiraceae	Incertae Sedis	uncultured bacterium	2	5190	CLZ73	5	10	120
Bacteria	Pseudomonadota	Gammaproteobacteria	Enterobacterales	Enterobacterales	Enterobacterales	Enterobacterales	1	5190	CLZ73	5	10	120
Bacteria	Pseudomonadota	Gammaproteobacteria	Enterobacterales	Alteromonadaceae	Alteromonadaceae	Alteromonadaceae	2	5190	CLZ73	5	10	120
Bacteria	Pseudomonadota	Gammaproteobacteria	Enterobacterales	Alteromonadaceae	Marisediminitalea	Marisediminitalea	1	5190	CLZ73	5	10	120
Bacteria	Pseudomonadota	Gammaproteobacteria	Enterobacterales	Colwelliaceae	Colwellia	Colwellia	2	5190	CLZ73	5	10	120
Bacteria	Pseudomonadota	Gammaproteobacteria	Enterobacterales	Pseudoalteromonadaceae	Pseudoalteromonas	Pseudoalteromonas	2	5190	CLZ73	5	10	120
Bacteria	Pseudomonadota	Gammaproteobacteria	Enterobacterales	Vibrionaceae	Vibrio	Vibrio	2	5190	CLZ73	5	10	120
Bacteria	Pseudomonadota	Gammaproteobacteria	Enterobacterales	Vibrionaceae	Veronia	Veronia	1	5190	CLZ73	5	10	120
Bacteria	Pseudomonadota	Gammaproteobacteria	Enterobacterales	Vibrionaceae	Photobacterium	Photobacterium	1	5190	CLZ73	5	10	120
Bacteria	Pseudomonadota	Gammaproteobacteria	Enterobacterales	Vibrionaceae	Vibrionaceae	Vibrionaceae	1	5190	CLZ73	5	10	120
Bacteria	Pseudomonadota	Gammaproteobacteria	Enterobacterales	Vibrionaceae	Enterovibrio	Enterovibrio	1	5190	CLZ73	5	10	120
Bacteria	Pseudomonadota	Gammaproteobacteria	Enterobacterales	Vibrionaceae	Photobacterium	uncultured bacterium	1	5190	CLZ73	5	10	120
Bacteria	Bacteroidota	Bacteroidia	Flavobacteriales	Flavobacteriales	Flavobacteriales	Flavobacteriales	4	5190	CLZ73	5	10	120
Bacteria	Bacteroidota	Bacteroidia	Flavobacteriales	Crocinitomicaceae	Crocinitomix	Crocinitomix	2	5190	CLZ73	5	10	120
Bacteria	Bacteroidota	Bacteroidia	Flavobacteriales	Crocinitomicaceae	Fluviicola	Fluviicola	2	5190	CLZ73	5	10	120
Bacteria	Bacteroidota	Bacteroidia	Flavobacteriales	Crocinitomicaceae	Salinirepens	Salinirepens	1	5190	CLZ73	5	10	120
Bacteria	Bacteroidota	Bacteroidia	Flavobacteriales	Cryomorphaceae	NS10 marine group	NS10 marine group	2	5190	CLZ73	5	10	120
Bacteria	Bacteroidota	Bacteroidia	Flavobacteriales	Cryomorphaceae	NS10 marine group	uncultured marine bacterium	1	5190	CLZ73	5	10	120
Bacteria	Bacteroidota	Bacteroidia	Flavobacteriales	Cryomorphaceae	Vicingus	Vicingus	1	5190	CLZ73	5	10	120
Bacteria	Bacteroidota	Bacteroidia	Flavobacteriales	Cryomorphaceae	Incertae Sedis	uncultured bacterium	1	5190	CLZ73	5	10	120
Bacteria	Bacteroidota	Bacteroidia	Flavobacteriales	Cryomorphaceae	Incertae Sedis	uncultured Flavobacteriales bacterium	1	5190	CLZ73	5	10	120
Bacteria	Bacteroidota	Bacteroidia	Flavobacteriales	Flavobacteriaceae	NS2b marine group	NS2b marine group	24	5190	CLZ73	5	10	120
Bacteria	Bacteroidota	Bacteroidia	Flavobacteriales	Flavobacteriaceae	NS2b marine group	uncultured bacterium	19	5190	CLZ73	5	10	120
Bacteria	Bacteroidota	Bacteroidia	Flavobacteriales	Flavobacteriaceae	NS5 marine group	uncultured bacterium	12	5190	CLZ73	5	10	120
Bacteria	Bacteroidota	Bacteroidia	Flavobacteriales	Flavobacteriaceae	Flavobacteriaceae	Flavobacteriaceae	12	5190	CLZ73	5	10	120
Bacteria	Bacteroidota	Bacteroidia	Flavobacteriales	Flavobacteriaceae	NS4 marine group	NS4 marine group	8	5190	CLZ73	5	10	120
Bacteria	Bacteroidota	Bacteroidia	Flavobacteriales	Flavobacteriaceae	NS5 marine group	NS5 marine group	8	5190	CLZ73	5	10	120
Bacteria	Bacteroidota	Bacteroidia	Flavobacteriales	Flavobacteriaceae	NS4 marine group	uncultured bacterium	4	5190	CLZ73	5	10	120
Bacteria	Bacteroidota	Bacteroidia	Flavobacteriales	Flavobacteriaceae	Tenacibaculum	Tenacibaculum	2	5190	CLZ73	5	10	120
Bacteria	Bacteroidota	Bacteroidia	Flavobacteriales	Flavobacteriaceae	NS2b marine group	uncultured marine bacterium	1	5190	CLZ73	5	10	120
Bacteria	Bacteroidota	Bacteroidia	Flavobacteriales	Flavobacteriaceae	Kordia	Kordia	1	5190	CLZ73	5	10	120
Bacteria	Bacteroidota	Bacteroidia	Flavobacteriales	Flavobacteriaceae	NS2b marine group	marine metagenome	1	5190	CLZ73	5	10	120
Bacteria	Bacteroidota	Bacteroidia	Flavobacteriales	NS7 marine group	Incertae Sedis	Incertae Sedis	1	5190	CLZ73	5	10	120
Bacteria	Bacteroidota	Bacteroidia	Flavobacteriales	NS7 marine group	Incertae Sedis	uncultured bacterium	1	5190	CLZ73	5	10	120
Bacteria	Bacteroidota	Bacteroidia	Flavobacteriales	NS9 marine group	Incertae Sedis	Incertae Sedis	46	5190	CLZ73	5	10	120
Bacteria	Bacteroidota	Bacteroidia	Flavobacteriales	NS9 marine group	Incertae Sedis	uncultured bacterium	19	5190	CLZ73	5	10	120
Bacteria	Bacteroidota	Bacteroidia	Flavobacteriales	NS9 marine group	Incertae Sedis	uncultured marine bacterium	2	5190	CLZ73	5	10	120
Bacteria	Fusobacteriota	Fusobacteriia	Fusobacteriales	Fusobacteriaceae	Fusobacterium	Fusobacterium nucleatum	1	5190	CLZ73	5	10	120
Bacteria	Pseudomonadota	Gammaproteobacteria	Ga0077536	Incertae Sedis	Incertae Sedis	uncultured bacterium	1	5190	CLZ73	5	10	120
Bacteria	Pseudomonadota	Gammaproteobacteria	HgCo23	Incertae Sedis	Incertae Sedis	Incertae Sedis	5	5190	CLZ73	5	10	120
Bacteria	Pseudomonadota	Gammaproteobacteria	HgCo23	Incertae Sedis	Incertae Sedis	uncultured bacterium	1	5190	CLZ73	5	10	120
Bacteria	Pseudomonadota	Gammaproteobacteria	HOC36	Incertae Sedis	Incertae Sedis	Incertae Sedis	18	5190	CLZ73	5	10	120
Bacteria	Pseudomonadota	Alphaproteobacteria	Hyphomicrobiales	Beijerinckiaceae	Methylobacterium	Methylobacterium sp. Leaf361	1	5190	CLZ73	5	10	120
Bacteria	Pseudomonadota	Alphaproteobacteria	Hyphomicrobiales	Rhizobiaceae	Nitratireductor	Nitratireductor	1	5190	CLZ73	5	10	120
Bacteria	Pseudomonadota	Alphaproteobacteria	Hyphomicrobiales	Rhizobiaceae	Rhizobiaceae	Rhizobiaceae	1	5190	CLZ73	5	10	120
Bacteria	Acidobacteriota	Subgroup 26	Incertae Sedis	Incertae Sedis	Incertae Sedis	Incertae Sedis	1	5190	CLZ73	5	10	120
Bacteria	AncK6	Incertae Sedis	Incertae Sedis	Incertae Sedis	Incertae Sedis	hydrothermal vent metagenome	1	5190	CLZ73	5	10	120
Bacteria	Chloroflexota	JG30-KF-CM66	Incertae Sedis	Incertae Sedis	Incertae Sedis	Incertae Sedis	1	5190	CLZ73	5	10	120
Bacteria	Gemmatimonadota	BD2-11 terrestrial group	Incertae Sedis	Incertae Sedis	Incertae Sedis	Incertae Sedis	3	5190	CLZ73	5	10	120
Bacteria	Gemmatimonadota	BD2-11 terrestrial group	Incertae Sedis	Incertae Sedis	Incertae Sedis	uncultured bacterium	2	5190	CLZ73	5	10	120
Bacteria	LCP-89	Incertae Sedis	Incertae Sedis	Incertae Sedis	Incertae Sedis	uncultured bacterium	1	5190	CLZ73	5	10	120
Bacteria	Margulisbacteria	Incertae Sedis	Incertae Sedis	Incertae Sedis	Incertae Sedis	Incertae Sedis	3	5190	CLZ73	5	10	120
Bacteria	Margulisbacteria	Incertae Sedis	Incertae Sedis	Incertae Sedis	Incertae Sedis	marine metagenome	1	5190	CLZ73	5	10	120
Bacteria	Margulisbacteria	Incertae Sedis	Incertae Sedis	Incertae Sedis	Incertae Sedis	uncultured bacterium	1	5190	CLZ73	5	10	120
Bacteria	Marinimicrobia SAR406 clade	Incertae Sedis	Incertae Sedis	Incertae Sedis	Incertae Sedis	Incertae Sedis	225	5190	CLZ73	5	10	120
Bacteria	Marinimicrobia SAR406 clade	Incertae Sedis	Incertae Sedis	Incertae Sedis	Incertae Sedis	uncultured bacterium	124	5190	CLZ73	5	10	120
Bacteria	Marinimicrobia SAR406 clade	Incertae Sedis	Incertae Sedis	Incertae Sedis	Incertae Sedis	marine metagenome	9	5190	CLZ73	5	10	120
Bacteria	Marinimicrobia SAR406 clade	Incertae Sedis	Incertae Sedis	Incertae Sedis	Incertae Sedis	uncultured marine bacterium	8	5190	CLZ73	5	10	120
Bacteria	Marinimicrobia SAR406 clade	Incertae Sedis	Incertae Sedis	Incertae Sedis	Incertae Sedis	Marinimicrobia bacterium SCGC AAA003-E22	2	5190	CLZ73	5	10	120
Bacteria	Myxococcota	bacteriap25	Incertae Sedis	Incertae Sedis	Incertae Sedis	uncultured bacterium	1	5190	CLZ73	5	10	120
Bacteria	NB1-j	Incertae Sedis	Incertae Sedis	Incertae Sedis	Incertae Sedis	Incertae Sedis	2	5190	CLZ73	5	10	120
Bacteria	NB1-j	Incertae Sedis	Incertae Sedis	Incertae Sedis	Incertae Sedis	uncultured bacterium	1	5190	CLZ73	5	10	120
Bacteria	Nitrospirota	BMS9AB35	Incertae Sedis	Incertae Sedis	Incertae Sedis	uncultured bacterium	1	5190	CLZ73	5	10	120
Bacteria	PAUC34f	Incertae Sedis	Incertae Sedis	Incertae Sedis	Incertae Sedis	Incertae Sedis	6	5190	CLZ73	5	10	120
Bacteria	PAUC34f	Incertae Sedis	Incertae Sedis	Incertae Sedis	Incertae Sedis	uncultured bacterium HF0130_06E03	2	5190	CLZ73	5	10	120
Bacteria	PAUC34f	Incertae Sedis	Incertae Sedis	Incertae Sedis	Incertae Sedis	uncultured bacterium HF0500_16O16	1	5190	CLZ73	5	10	120
Bacteria	PAUC34f	Incertae Sedis	Incertae Sedis	Incertae Sedis	Incertae Sedis	hydrothermal vent metagenome	1	5190	CLZ73	5	10	120
Bacteria	PAUC34f	Incertae Sedis	Incertae Sedis	Incertae Sedis	Incertae Sedis	uncultured bacterium	1	5190	CLZ73	5	10	120
Bacteria	Planctomycetota	BD7-11	Incertae Sedis	Incertae Sedis	Incertae Sedis	Incertae Sedis	1	5190	CLZ73	5	10	120
Bacteria	Planctomycetota	OM190	Incertae Sedis	Incertae Sedis	Incertae Sedis	Incertae Sedis	5	5190	CLZ73	5	10	120
Bacteria	Planctomycetota	Pla3 lineage	Incertae Sedis	Incertae Sedis	Incertae Sedis	uncultured bacterium	4	5190	CLZ73	5	10	120
Bacteria	Planctomycetota	Pla3 lineage	Incertae Sedis	Incertae Sedis	Incertae Sedis	Incertae Sedis	4	5190	CLZ73	5	10	120
Bacteria	Poribacteria	Incertae Sedis	Incertae Sedis	Incertae Sedis	Incertae Sedis	marine metagenome	1	5190	CLZ73	5	10	120
Bacteria	Pseudomonadota	Alphaproteobacteria	Incertae Sedis	Incertae Sedis	Incertae Sedis	uncultured bacterium	4	5190	CLZ73	5	10	120
Bacteria	Pseudomonadota	Alphaproteobacteria	Incertae Sedis	Incertae Sedis	Incertae Sedis	Incertae Sedis	4	5190	CLZ73	5	10	120
Bacteria	SAR324 cladeMarine group B	Incertae Sedis	Incertae Sedis	Incertae Sedis	Candidatus Nitrosoarchaeum	Candidatus Nitrosoarchaeum	448	5190	CLZ73	5	10	120
Bacteria	SAR324 cladeMarine group B	Incertae Sedis	Incertae Sedis	Incertae Sedis	Candidatus Nitrosoarchaeum	uncultured bacterium	27	5190	CLZ73	5	10	120
Bacteria	SAR324 cladeMarine group B	Incertae Sedis	Incertae Sedis	Incertae Sedis	Candidatus Nitrosoarchaeum	uncultured SAR324 cluster bacterium	8	5190	CLZ73	5	10	120
Bacteria	SAR324 cladeMarine group B	Incertae Sedis	Incertae Sedis	Incertae Sedis	Candidatus Nitrosoarchaeum	uncultured bacterium HF0200_39L23	2	5190	CLZ73	5	10	120
Bacteria	SAR324 cladeMarine group B	Incertae Sedis	Incertae Sedis	Incertae Sedis	Candidatus Nitrosoarchaeum	uncultured delta proteobacterium	1	5190	CLZ73	5	10	120
Bacteria	SAR324 cladeMarine group B	Incertae Sedis	Incertae Sedis	Incertae Sedis	Candidatus Nitrosoarchaeum	uncultured proteobacterium	1	5190	CLZ73	5	10	120
Bacteria	SAR324 cladeMarine group B	Incertae Sedis	Incertae Sedis	Incertae Sedis	Candidatus Nitrosoarchaeum	uncultured marine bacterium	1	5190	CLZ73	5	10	120
Archaea	Thermoplasmatota	Thermoplasmata	Incertae Sedis	Incertae Sedis	Marine Group III	Marine Group III	59	5190	CLZ73	5	10	120
Archaea	Thermoplasmatota	Thermoplasmata	Incertae Sedis	Incertae Sedis	Marine Group III	uncultured archaeon	3	5190	CLZ73	5	10	120
Archaea	Thermoplasmatota	Thermoplasmata	Incertae Sedis	Incertae Sedis	Marine Group III	marine metagenome	1	5190	CLZ73	5	10	120
Archaea	Thermoplasmatota	Thermoplasmata	Incertae Sedis	Incertae Sedis	Marine Group III	uncultured marine group III euryarchaeote HF200_25B11	1	5190	CLZ73	5	10	120
Archaea	Thermoplasmatota	Thermoplasmata	Incertae Sedis	Incertae Sedis	Marine Group III	uncultured marine group III euryarchaeote	1	5190	CLZ73	5	10	120
Bacteria	Pseudomonadota	Gammaproteobacteria	JTB23	Incertae Sedis	Incertae Sedis	uncultured bacterium	5	5190	CLZ73	5	10	120
Bacteria	Pseudomonadota	Alphaproteobacteria	Kordiimonadales	Incertae Sedis	Incertae Sedis	uncultured bacterium	1	5190	CLZ73	5	10	120
Bacteria	Bacillota	Clostridia	Lachnospirales	Lachnospiraceae	Lachnospiraceae	Lachnospiraceae	1	5190	CLZ73	5	10	120
Bacteria	Pseudomonadota	Gammaproteobacteria	Legionellales	Legionellaceae	Legionella	Legionella pneumophila subsp. pneumophila str. Thunder Bay	8	5190	CLZ73	5	10	120
Bacteria	Pseudomonadota	Magnetococcia	Magnetococcales	Magnetococcaceae	Magnetococcus	uncultured Magnetococcus sp.	1	5190	CLZ73	5	10	120
Archaea	Thermoplasmatota	Thermoplasmata	Marine Group II	Incertae Sedis	Incertae Sedis	Incertae Sedis	196	5190	CLZ73	5	10	120
Archaea	Thermoplasmatota	Thermoplasmata	Marine Group II	Incertae Sedis	Incertae Sedis	uncultured archaeon	39	5190	CLZ73	5	10	120
Archaea	Thermoplasmatota	Thermoplasmata	Marine Group II	Incertae Sedis	Incertae Sedis	uncultured marine group II euryarchaeote KM3-72-G3	5	5190	CLZ73	5	10	120
Archaea	Thermoplasmatota	Thermoplasmata	Marine Group II	Incertae Sedis	Incertae Sedis	uncultured marine archaeon	4	5190	CLZ73	5	10	120
Archaea	Thermoplasmatota	Thermoplasmata	Marine Group II	Incertae Sedis	Incertae Sedis	uncultured marine group II euryarchaeote DeepAnt-15E7	3	5190	CLZ73	5	10	120
Archaea	Thermoplasmatota	Thermoplasmata	Marine Group II	Incertae Sedis	Incertae Sedis	uncultured marine group II euryarchaeote	2	5190	CLZ73	5	10	120
Archaea	Thermoplasmatota	Thermoplasmata	Marine Group II	Incertae Sedis	Incertae Sedis	uncultured marine group II euryarchaeote AD1000-18-D2	1	5190	CLZ73	5	10	120
Archaea	Thermoplasmatota	Thermoplasmata	Marine Group II	Incertae Sedis	Incertae Sedis	unidentified archaeon	1	5190	CLZ73	5	10	120
Bacteria	Pseudomonadota	Alphaproteobacteria	Micavibrionales	Micavibrionaceae	Incertae Sedis	uncultured Micavibrio sp.	1	5190	CLZ73	5	10	120
Bacteria	Actinomycetota	Acidimicrobiia	Microtrichales	Microtrichales	Microtrichales	Microtrichales	9	5190	CLZ73	5	10	120
Bacteria	Actinomycetota	Acidimicrobiia	Microtrichales	Microtrichaceae	Sva0996 marine group	Sva0996 marine group	116	5190	CLZ73	5	10	120
Bacteria	Actinomycetota	Acidimicrobiia	Microtrichales	Microtrichaceae	Sva0996 marine group	uncultured bacterium	23	5190	CLZ73	5	10	120
Bacteria	Actinomycetota	Acidimicrobiia	Microtrichales	Microtrichaceae	Microtrichaceae	Microtrichaceae	11	5190	CLZ73	5	10	120
Bacteria	Actinomycetota	Acidimicrobiia	Microtrichales	Microtrichaceae	Sva0996 marine group	marine metagenome	6	5190	CLZ73	5	10	120
Bacteria	Actinomycetota	Acidimicrobiia	Microtrichales	Microtrichaceae	Incertae Sedis	uncultured bacterium	6	5190	CLZ73	5	10	120
Bacteria	Actinomycetota	Acidimicrobiia	Microtrichales	Microtrichaceae	Sva0996 marine group	uncultured actinobacterium	3	5190	CLZ73	5	10	120
Bacteria	Actinomycetota	Acidimicrobiia	Microtrichales	Microtrichaceae	Incertae Sedis	Incertae Sedis	3	5190	CLZ73	5	10	120
Bacteria	Actinomycetota	Acidimicrobiia	Microtrichales	Microtrichaceae	Sva0996 marine group	uncultured marine bacterium	1	5190	CLZ73	5	10	120
Bacteria	Myxococcota	Myxococcia	Myxococcales	Myxococcaceae	P3OB-42	uncultured bacterium	2	5190	CLZ73	5	10	120
Bacteria	Myxococcota	Myxococcia	Myxococcales	Myxococcaceae	P3OB-42	P3OB-42	1	5190	CLZ73	5	10	120
Bacteria	Myxococcota	Polyangiia	Nannocystales	Nannocystaceae	Incertae Sedis	Incertae Sedis	2	5190	CLZ73	5	10	120
Bacteria	Myxococcota	Polyangiia	Nannocystales	Nannocystaceae	Nannocystaceae	Nannocystaceae	1	5190	CLZ73	5	10	120
Bacteria	Actinomycetota	Actinobacteria	Nitriliruptorales	Nitriliruptoraceae	Nitriliruptoraceae	Nitriliruptoraceae	1	5190	CLZ73	5	10	120
Archaea	Thermoproteota	Nitrososphaeria	Nitrosopumilales	Nitrosopumilaceae	Incertae Sedis	Incertae Sedis	235	5190	CLZ73	5	10	120
Archaea	Thermoproteota	Nitrososphaeria	Nitrosopumilales	Nitrosopumilaceae	Nitrosopumilaceae	Nitrosopumilaceae	221	5190	CLZ73	5	10	120
Archaea	Thermoproteota	Nitrososphaeria	Nitrosopumilales	Nitrosopumilaceae	Candidatus Nitrosopelagicus	Candidatus Nitrosopelagicus	219	5190	CLZ73	5	10	120
Archaea	Thermoproteota	Nitrososphaeria	Nitrosopumilales	Nitrosopumilaceae	Candidatus Nitrosopelagicus	uncultured archaeon	51	5190	CLZ73	5	10	120
Archaea	Thermoproteota	Nitrososphaeria	Nitrosopumilales	Nitrosopumilaceae	Incertae Sedis	uncultured archaeon	26	5190	CLZ73	5	10	120
Archaea	Thermoproteota	Nitrososphaeria	Nitrosopumilales	Nitrosopumilaceae	Candidatus Nitrosopumilus	Candidatus Nitrosopumilus	26	5190	CLZ73	5	10	120
Archaea	Thermoproteota	Nitrososphaeria	Nitrosopumilales	Nitrosopumilaceae	Candidatus Nitrosopumilus	uncultured archaeon	5	5190	CLZ73	5	10	120
Archaea	Thermoproteota	Nitrososphaeria	Nitrosopumilales	Nitrosopumilaceae	Candidatus Nitrosopelagicus	uncultured marine archaeon DCM871	5	5190	CLZ73	5	10	120
Archaea	Thermoproteota	Nitrososphaeria	Nitrosopumilales	Nitrosopumilaceae	Candidatus Nitrosopelagicus	marine metagenome	3	5190	CLZ73	5	10	120
Archaea	Thermoproteota	Nitrososphaeria	Nitrosopumilales	Nitrosopumilaceae	Incertae Sedis	uncultured marine archaeon	2	5190	CLZ73	5	10	120
Archaea	Thermoproteota	Nitrososphaeria	Nitrosopumilales	Nitrosopumilaceae	Candidatus Nitrosopelagicus	uncultured thaumarchaeote	1	5190	CLZ73	5	10	120
Archaea	Thermoproteota	Nitrososphaeria	Nitrosopumilales	Nitrosopumilaceae	Incertae Sedis	Thaumarchaeota archaeon SCGC AAA007-O23	1	5190	CLZ73	5	10	120
Bacteria	Nitrospinota	Nitrospinia	Nitrospinales	Nitrospinaceae	Nitrospina	Nitrospina	30	5190	CLZ73	5	10	120
Bacteria	Nitrospinota	Nitrospinia	Nitrospinales	Nitrospinaceae	Nitrospinaceae	Nitrospinaceae	8	5190	CLZ73	5	10	120
Bacteria	Nitrospinota	Nitrospinia	Nitrospinales	Nitrospinaceae	Nitrospina	uncultured bacterium	3	5190	CLZ73	5	10	120
Bacteria	Nitrospinota	Nitrospinia	Nitrospinales	Nitrospinaceae	LS-NOB	LS-NOB	3	5190	CLZ73	5	10	120
Bacteria	Nitrospinota	Nitrospinia	Nitrospinales	Nitrospinaceae	Nitrospina	uncultured marine bacterium	2	5190	CLZ73	5	10	120
Bacteria	Nitrospinota	Nitrospinia	Nitrospinales	Nitrospinaceae	LS-NOB	uncultured proteobacterium	1	5190	CLZ73	5	10	120
Bacteria	Nitrospinota	Nitrospinia	Nitrospinales	Nitrospinaceae	Nitrospina	metagenome	1	5190	CLZ73	5	10	120
Bacteria	Bdellovibrionota	Oligoflexia	Oligoflexales	Oligoflexaceae	Incertae Sedis	Incertae Sedis	2	5190	CLZ73	5	10	120
Bacteria	Bdellovibrionota	Oligoflexia	Oligoflexales	Oligoflexaceae	Incertae Sedis	uncultured bacterium	2	5190	CLZ73	5	10	120
Bacteria	Verrucomicrobiota	Verrucomicrobiia	Opitutales	Puniceicoccaceae	MB11C04 marine group	MB11C04 marine group	7	5190	CLZ73	5	10	120
Bacteria	Verrucomicrobiota	Verrucomicrobiia	Opitutales	Puniceicoccaceae	MB11C04 marine group	uncultured marine microorganism	2	5190	CLZ73	5	10	120
Bacteria	Verrucomicrobiota	Verrucomicrobiia	Opitutales	Puniceicoccaceae	MB11C04 marine group	uncultured bacterium	2	5190	CLZ73	5	10	120
Bacteria	Verrucomicrobiota	Verrucomicrobiia	Opitutales	Puniceicoccaceae	Puniceicoccaceae	Puniceicoccaceae	1	5190	CLZ73	5	10	120
Archaea	Nanoarchaeota	Nanoarchaeia	Pacearchaeales	Incertae Sedis	Incertae Sedis	Incertae Sedis	1	5190	CLZ73	5	10	120
Bacteria	Pseudomonadota	Alphaproteobacteria	Parvibaculales	OCS116 clade	Incertae Sedis	Incertae Sedis	11	5190	CLZ73	5	10	120
Bacteria	Pseudomonadota	Alphaproteobacteria	Parvibaculales	OCS116 clade	Incertae Sedis	uncultured bacterium	7	5190	CLZ73	5	10	120
Bacteria	Thermodesulfobacteriota	Desulfuromonadia	PB19	Incertae Sedis	Incertae Sedis	uncultured bacterium	3	5190	CLZ73	5	10	120
Bacteria	Thermodesulfobacteriota	Desulfuromonadia	PB19	Incertae Sedis	Incertae Sedis	Incertae Sedis	3	5190	CLZ73	5	10	120
Bacteria	Pseudomonadota	Alphaproteobacteria	Pelagibacterales	Pelagibacterales	Pelagibacterales	Pelagibacterales	261	5190	CLZ73	5	10	120
Bacteria	Pseudomonadota	Alphaproteobacteria	Pelagibacterales	Clade I	Clade I	Clade I	335	5190	CLZ73	5	10	120
Bacteria	Pseudomonadota	Alphaproteobacteria	Pelagibacterales	Clade I	Clade Ib	Clade Ib	96	5190	CLZ73	5	10	120
Bacteria	Pseudomonadota	Alphaproteobacteria	Pelagibacterales	Clade I	Clade Ia	Clade Ia	52	5190	CLZ73	5	10	120
Bacteria	Pseudomonadota	Alphaproteobacteria	Pelagibacterales	Clade I	Clade Ib	uncultured bacterium	28	5190	CLZ73	5	10	120
Bacteria	Pseudomonadota	Alphaproteobacteria	Pelagibacterales	Clade I	Incertae Sedis	uncultured bacterium	15	5190	CLZ73	5	10	120
Bacteria	Pseudomonadota	Alphaproteobacteria	Pelagibacterales	Clade I	Clade Ia	uncultured bacterium	9	5190	CLZ73	5	10	120
Bacteria	Pseudomonadota	Alphaproteobacteria	Pelagibacterales	Clade I	Incertae Sedis	Incertae Sedis	7	5190	CLZ73	5	10	120
Bacteria	Pseudomonadota	Alphaproteobacteria	Pelagibacterales	Clade I	Clade Ia	marine metagenome	3	5190	CLZ73	5	10	120
Bacteria	Pseudomonadota	Alphaproteobacteria	Pelagibacterales	Clade I	Clade Ib	marine metagenome	2	5190	CLZ73	5	10	120
Bacteria	Pseudomonadota	Alphaproteobacteria	Pelagibacterales	Clade I	Incertae Sedis	uncultured marine bacterium	1	5190	CLZ73	5	10	120
Bacteria	Pseudomonadota	Alphaproteobacteria	Pelagibacterales	Clade I	Clade Ib	uncultured Pelagibacterales bacterium	1	5190	CLZ73	5	10	120
Bacteria	Pseudomonadota	Alphaproteobacteria	Pelagibacterales	Clade I	Clade Ib	uncultured proteobacterium	1	5190	CLZ73	5	10	120
Bacteria	Pseudomonadota	Alphaproteobacteria	Pelagibacterales	Clade II	Incertae Sedis	Incertae Sedis	154	5190	CLZ73	5	10	120
Bacteria	Pseudomonadota	Alphaproteobacteria	Pelagibacterales	Clade II	Incertae Sedis	uncultured bacterium	107	5190	CLZ73	5	10	120
Bacteria	Pseudomonadota	Alphaproteobacteria	Pelagibacterales	Clade II	Incertae Sedis	Pelagibacteraceae bacterium ETNP-OMZ-SAG-A8	1	5190	CLZ73	5	10	120
Bacteria	Pseudomonadota	Alphaproteobacteria	Pelagibacterales	Clade II	Incertae Sedis	uncultured Pelagibacterales bacterium	1	5190	CLZ73	5	10	120
Bacteria	Pseudomonadota	Alphaproteobacteria	Pelagibacterales	Clade IV	Incertae Sedis	Incertae Sedis	14	5190	CLZ73	5	10	120
Bacteria	Pseudomonadota	Alphaproteobacteria	Pelagibacterales	Clade IV	Incertae Sedis	uncultured bacterium	6	5190	CLZ73	5	10	120
Bacteria	Pseudomonadota	Alphaproteobacteria	Pelagibacterales	Incertae Sedis	Incertae Sedis	uncultured bacterium	2	5190	CLZ73	5	10	120
Bacteria	Planctomycetota	Phycisphaerae	Phycisphaerales	Phycisphaeraceae	JL-ETNP-F27	JL-ETNP-F27	8	5190	CLZ73	5	10	120
Bacteria	Planctomycetota	Phycisphaerae	Phycisphaerales	Phycisphaeraceae	JL-ETNP-F27	metagenome	1	5190	CLZ73	5	10	120
Bacteria	Planctomycetota	Phycisphaerae	Phycisphaerales	Phycisphaeraceae	JL-ETNP-F27	uncultured bacterium	1	5190	CLZ73	5	10	120
Bacteria	Planctomycetota	Phycisphaerae	Phycisphaerales	Phycisphaeraceae	CL500-3	CL500-3	1	5190	CLZ73	5	10	120
Bacteria	Planctomycetota	Phycisphaerae	Phycisphaerales	Phycisphaeraceae	Phycisphaeraceae	Phycisphaeraceae	1	5190	CLZ73	5	10	120
Bacteria	Planctomycetota	Phycisphaerae	Phycisphaerales	Phycisphaeraceae	SM1A02	Gambierdiscus polynesiensis	1	5190	CLZ73	5	10	120
Bacteria	Planctomycetota	Planctomycetes	Pirellulales	Pirellulaceae	Incertae Sedis	Incertae Sedis	17	5190	CLZ73	5	10	120
Bacteria	Planctomycetota	Planctomycetes	Pirellulales	Pirellulaceae	Incertae Sedis	uncultured bacterium	3	5190	CLZ73	5	10	120
Bacteria	Planctomycetota	Planctomycetes	Pirellulales	Pirellulaceae	Mariniblastus	uncultured bacterium	1	5190	CLZ73	5	10	120
Bacteria	Pseudomonadota	Gammaproteobacteria	Piscirickettsiales	Piscirickettsiaceae	Candidatus Endoecteinascidia	Candidatus Endoecteinascidia	1	5190	CLZ73	5	10	120
Bacteria	Planctomycetota	Planctomycetes	Planctomycetales	Planctomycetales	Planctomycetales	Planctomycetales	1	5190	CLZ73	5	10	120
Bacteria	Planctomycetota	Planctomycetes	Planctomycetales	Incertae Sedis	Incertae Sedis	Incertae Sedis	1	5190	CLZ73	5	10	120
Bacteria	Planctomycetota	Planctomycetes	Planctomycetales	Incertae Sedis	Incertae Sedis	uncultured bacterium	1	5190	CLZ73	5	10	120
Bacteria	Planctomycetota	Planctomycetes	Planctomycetales	Rubinisphaeraceae	Incertae Sedis	Incertae Sedis	3	5190	CLZ73	5	10	120
Bacteria	Planctomycetota	Planctomycetes	Planctomycetales	Rubinisphaeraceae	Incertae Sedis	uncultured bacterium	1	5190	CLZ73	5	10	120
Bacteria	Myxococcota	Polyangiia	Polyangiales	BIrii41	Incertae Sedis	metagenome	1	5190	CLZ73	5	10	120
Bacteria	Myxococcota	Polyangiia	Polyangiales	BIrii41	Incertae Sedis	Incertae Sedis	1	5190	CLZ73	5	10	120
Bacteria	Myxococcota	Polyangiia	Polyangiales	BIrii41	Incertae Sedis	uncultured bacterium	1	5190	CLZ73	5	10	120
Bacteria	Myxococcota	Polyangiia	Polyangiales	Polyangiaceae	Pajaroellobacter	uncultured bacterium	2	5190	CLZ73	5	10	120
Bacteria	Myxococcota	Polyangiia	Polyangiales	Sandaracinaceae	Incertae Sedis	Incertae Sedis	2	5190	CLZ73	5	10	120
Bacteria	Pseudomonadota	Gammaproteobacteria	Pseudomonadales	Pseudomonadales	Pseudomonadales	Pseudomonadales	18	5190	CLZ73	5	10	120
Bacteria	Pseudomonadota	Gammaproteobacteria	Pseudomonadales	Alcanivoracaceae1	Alcanivorax	Alcanivorax	1	5190	CLZ73	5	10	120
Bacteria	Pseudomonadota	Gammaproteobacteria	Pseudomonadales	Halieaceae	Halieaceae	Halieaceae	1	5190	CLZ73	5	10	120
Bacteria	Pseudomonadota	Gammaproteobacteria	Pseudomonadales	Halomonadaceae	Halomonas	Halomonas	2	5190	CLZ73	5	10	120
Bacteria	Pseudomonadota	Gammaproteobacteria	Pseudomonadales	Halomonadaceae	Halomonas	Halomonas xianhensis	1	5190	CLZ73	5	10	120
Bacteria	Pseudomonadota	Gammaproteobacteria	Pseudomonadales	KI89A clade	Incertae Sedis	uncultured bacterium	5	5190	CLZ73	5	10	120
Bacteria	Pseudomonadota	Gammaproteobacteria	Pseudomonadales	KI89A clade	Incertae Sedis	Incertae Sedis	2	5190	CLZ73	5	10	120
Bacteria	Pseudomonadota	Gammaproteobacteria	Pseudomonadales	KI89A clade	Incertae Sedis	uncultured deep-sea bacterium	1	5190	CLZ73	5	10	120
Bacteria	Pseudomonadota	Gammaproteobacteria	Pseudomonadales	Marinobacteraceae	Marinobacter	Marinobacter	2	5190	CLZ73	5	10	120
Bacteria	Pseudomonadota	Gammaproteobacteria	Pseudomonadales	Marinomonadaceae	Marinomonas	Marinomonas	1	5190	CLZ73	5	10	120
Bacteria	Pseudomonadota	Gammaproteobacteria	Pseudomonadales	Moraxellaceae	Acinetobacter	Acinetobacter lwoffii WJ10621	2	5190	CLZ73	5	10	120
Bacteria	Pseudomonadota	Gammaproteobacteria	Pseudomonadales	Nitrincolaceae	Incertae Sedis	uncultured bacterium	1	5190	CLZ73	5	10	120
Bacteria	Pseudomonadota	Gammaproteobacteria	Pseudomonadales	Nitrincolaceae	Incertae Sedis	Incertae Sedis	1	5190	CLZ73	5	10	120
Bacteria	Pseudomonadota	Gammaproteobacteria	Pseudomonadales	OM182 clade	Incertae Sedis	Incertae Sedis	2	5190	CLZ73	5	10	120
Bacteria	Pseudomonadota	Gammaproteobacteria	Pseudomonadales	OM182 clade	Incertae Sedis	uncultured bacterium	1	5190	CLZ73	5	10	120
Bacteria	Pseudomonadota	Gammaproteobacteria	Pseudomonadales	OM182 clade	Incertae Sedis	uncultured gamma proteobacterium	1	5190	CLZ73	5	10	120
Bacteria	Pseudomonadota	Gammaproteobacteria	Pseudomonadales	Pseudohongiellaceae	Pseudohongiella	Pseudohongiella	22	5190	CLZ73	5	10	120
Bacteria	Pseudomonadota	Gammaproteobacteria	Pseudomonadales	Pseudohongiellaceae	Pseudohongiella	uncultured bacterium	2	5190	CLZ73	5	10	120
Bacteria	Pseudomonadota	Gammaproteobacteria	Pseudomonadales	Pseudohongiellaceae	Pseudohongiella	uncultured marine microorganism	1	5190	CLZ73	5	10	120
Bacteria	Pseudomonadota	Gammaproteobacteria	Pseudomonadales	SAR86 clade	Incertae Sedis	Incertae Sedis	115	5190	CLZ73	5	10	120
Bacteria	Pseudomonadota	Gammaproteobacteria	Pseudomonadales	SAR86 clade	Incertae Sedis	uncultured bacterium	16	5190	CLZ73	5	10	120
Bacteria	Pseudomonadota	Gammaproteobacteria	Pseudomonadales	SAR86 clade	Incertae Sedis	uncultured marine bacterium	9	5190	CLZ73	5	10	120
Bacteria	Pseudomonadota	Gammaproteobacteria	Pseudomonadales	SAR86 clade	Incertae Sedis	SAR86 cluster bacterium REDSEA-S09_B4	2	5190	CLZ73	5	10	120
Bacteria	Pseudomonadota	Gammaproteobacteria	Pseudomonadales	Spongiibacteraceae	BD1-7 clade	BD1-7 clade	2	5190	CLZ73	5	10	120
Bacteria	Pseudomonadota	Gammaproteobacteria	Pseudomonadales	Thioglobaceae	SUP05 cluster	uncultured bacterium	48	5190	CLZ73	5	10	120
Bacteria	Pseudomonadota	Gammaproteobacteria	Pseudomonadales	Thioglobaceae	SUP05 cluster	SUP05 cluster	39	5190	CLZ73	5	10	120
Bacteria	Pseudomonadota	Gammaproteobacteria	Pseudomonadales	Thioglobaceae	Thioglobaceae	Thioglobaceae	3	5190	CLZ73	5	10	120
Bacteria	Pseudomonadota	Alphaproteobacteria	Puniceispirillales	SAR116 clade	Incertae Sedis	uncultured bacterium	10	5190	CLZ73	5	10	120
Bacteria	Pseudomonadota	Alphaproteobacteria	Puniceispirillales	SAR116 clade	Incertae Sedis	Incertae Sedis	5	5190	CLZ73	5	10	120
Bacteria	Pseudomonadota	Alphaproteobacteria	Rhodobacterales	Paracoccaceae	Incertae Sedis	Incertae Sedis	6	5190	CLZ73	5	10	120
Bacteria	Pseudomonadota	Alphaproteobacteria	Rhodobacterales	Paracoccaceae	Paracoccaceae	Paracoccaceae	4	5190	CLZ73	5	10	120
Bacteria	Pseudomonadota	Alphaproteobacteria	Rhodobacterales	Paracoccaceae	Pseudooceanicola	Pseudooceanicola	3	5190	CLZ73	5	10	120
Bacteria	Pseudomonadota	Alphaproteobacteria	Rhodobacterales	Paracoccaceae	Incertae Sedis	uncultured bacterium	1	5190	CLZ73	5	10	120
Bacteria	Pseudomonadota	Alphaproteobacteria	Rhodobacterales	Paracoccaceae	Roseovarius	Roseovarius	1	5190	CLZ73	5	10	120
Bacteria	Pseudomonadota	Alphaproteobacteria	Rhodobacterales	Paracoccaceae	Allosediminivita	Allosediminivita	1	5190	CLZ73	5	10	120
Bacteria	Pseudomonadota	Alphaproteobacteria	Rhodobacterales	Paracoccaceae	Roseovarius	Roseovarius indicus	1	5190	CLZ73	5	10	120
Bacteria	Pseudomonadota	Alphaproteobacteria	Rhodobacterales	Paracoccaceae	Allosediminivita	Roseivivax marinus	1	5190	CLZ73	5	10	120
Bacteria	Pseudomonadota	Alphaproteobacteria	Rhodospirillales	AEGEAN-169 marine group	Incertae Sedis	Incertae Sedis	69	5190	CLZ73	5	10	120
Bacteria	Pseudomonadota	Alphaproteobacteria	Rhodospirillales	AEGEAN-169 marine group	Incertae Sedis	uncultured bacterium	20	5190	CLZ73	5	10	120
Bacteria	Pseudomonadota	Alphaproteobacteria	Rhodospirillales	AEGEAN-169 marine group	Incertae Sedis	uncultured marine bacterium	2	5190	CLZ73	5	10	120
Bacteria	Pseudomonadota	Alphaproteobacteria	Rhodospirillales	Magnetospiraceae	Incertae Sedis	Incertae Sedis	10	5190	CLZ73	5	10	120
Bacteria	Pseudomonadota	Alphaproteobacteria	Rhodospirillales	Magnetospiraceae	Incertae Sedis	uncultured bacterium	4	5190	CLZ73	5	10	120
Bacteria	Pseudomonadota	Alphaproteobacteria	Rhodospirillales	Magnetospiraceae	Magnetospira	Magnetospira	2	5190	CLZ73	5	10	120
Bacteria	Pseudomonadota	Alphaproteobacteria	Rhodospirillales	Thalassospiraceae	Thalassospira	Thalassospira	1	5190	CLZ73	5	10	120
Bacteria	Pseudomonadota	Alphaproteobacteria	Rickettsiales	Mitochondria	Incertae Sedis	Incertae Sedis	3	5190	CLZ73	5	10	120
Bacteria	Pseudomonadota	Alphaproteobacteria	Rickettsiales	Mitochondria	Incertae Sedis	Triticum aestivum bread wheat	1	5190	CLZ73	5	10	120
Bacteria	Pseudomonadota	Alphaproteobacteria	Rickettsiales	S25-593	Incertae Sedis	Incertae Sedis	4	5190	CLZ73	5	10	120
Bacteria	Pseudomonadota	Alphaproteobacteria	Rickettsiales	S25-593	Incertae Sedis	uncultured bacterium	2	5190	CLZ73	5	10	120
Bacteria	Pseudomonadota	Alphaproteobacteria	Rickettsiales	S25-593	Incertae Sedis	marine metagenome	1	5190	CLZ73	5	10	120
Bacteria	Pseudomonadota	Alphaproteobacteria	Rickettsiales	S25-593	Incertae Sedis	uncultured marine microorganism	1	5190	CLZ73	5	10	120
Bacteria	Pseudomonadota	Gammaproteobacteria	Salinisphaerales	Salinisphaeraceae	Salinisphaera	Salinisphaera	2	5190	CLZ73	5	10	120
Bacteria	Chloroflexota	Dehalococcoidia	SAR202 clade	Incertae Sedis	Incertae Sedis	marine metagenome	8	5190	CLZ73	5	10	120
Bacteria	Chloroflexota	Dehalococcoidia	SAR202 clade	Incertae Sedis	Incertae Sedis	uncultured bacterium	5	5190	CLZ73	5	10	120
Bacteria	Chloroflexota	Dehalococcoidia	SAR202 clade	Incertae Sedis	Incertae Sedis	Incertae Sedis	4	5190	CLZ73	5	10	120
Bacteria	Bdellovibrionota	Oligoflexia	Silvanigrellales	Silvanigrellaceae	Incertae Sedis	Incertae Sedis	1	5190	CLZ73	5	10	120
Bacteria	Bacteroidota	Bacteroidia	Sphingobacteriales	Lentimicrobiaceae	Incertae Sedis	uncultured bacterium	2	5190	CLZ73	5	10	120
Bacteria	Pseudomonadota	Alphaproteobacteria	Sphingomonadales	Sphingomonadaceae	Sphingomonadaceae	Sphingomonadaceae	8	5190	CLZ73	5	10	120
Bacteria	Pseudomonadota	Alphaproteobacteria	Sphingomonadales	Sphingomonadaceae	Qipengyuania	Qipengyuania	1	5190	CLZ73	5	10	120
Bacteria	Pseudomonadota	Alphaproteobacteria	Sphingomonadales	Sphingomonadaceae	Sphingopyxis	Sphingopyxis	1	5190	CLZ73	5	10	120
Bacteria	Pseudomonadota	Gammaproteobacteria	Steroidobacterales	Woeseiaceae	Woeseia	Woeseia	25	5190	CLZ73	5	10	120
Bacteria	Pseudomonadota	Gammaproteobacteria	Steroidobacterales	Woeseiaceae	Woeseia	uncultured bacterium	11	5190	CLZ73	5	10	120
Bacteria	Pseudomonadota	Gammaproteobacteria	Steroidobacterales	Woeseiaceae	Woeseia	uncultured marine microorganism	1	5190	CLZ73	5	10	120
Bacteria	Cyanobacteriota	Cyanobacteriia	Synechococcales	Cyanobiaceae	Cyanobiaceae	Cyanobiaceae	80	5190	CLZ73	5	10	120
Bacteria	Cyanobacteriota	Cyanobacteriia	Synechococcales	Cyanobiaceae	Prochlorococcus MIT9313	Prochlorococcus MIT9313	60	5190	CLZ73	5	10	120
Bacteria	Cyanobacteriota	Cyanobacteriia	Synechococcales	Cyanobiaceae	Synechococcus CC9902	Synechococcus CC9902	8	5190	CLZ73	5	10	120
Bacteria	Cyanobacteriota	Cyanobacteriia	Synechococcales	Cyanobiaceae	Cyanobium PCC-6307	Cyanobium PCC-6307	8	5190	CLZ73	5	10	120
Bacteria	Cyanobacteriota	Cyanobacteriia	Synechococcales	Cyanobiaceae	Prochlorococcus MIT9313	uncultured bacterium	1	5190	CLZ73	5	10	120
Bacteria	Cyanobacteriota	Cyanobacteriia	Synechococcales	Cyanobiaceae	Cyanobium PCC-6307	uncultured bacterium	1	5190	CLZ73	5	10	120
Bacteria	Pseudomonadota	Alphaproteobacteria	Thalassobaculales	Nisaeaceae	OM75 clade	OM75 clade	1	5190	CLZ73	5	10	120
Bacteria	Pseudomonadota	Gammaproteobacteria	UBA10353 marine group	Incertae Sedis	Incertae Sedis	Incertae Sedis	28	5190	CLZ73	5	10	120
Bacteria	Pseudomonadota	Gammaproteobacteria	UBA10353 marine group	Incertae Sedis	Incertae Sedis	uncultured gamma proteobacterium	4	5190	CLZ73	5	10	120
Bacteria	Pseudomonadota	Gammaproteobacteria	UBA10353 marine group	Incertae Sedis	Incertae Sedis	uncultured organism	1	5190	CLZ73	5	10	120
Bacteria	Pseudomonadota	Gammaproteobacteria	UBA10353 marine group	Incertae Sedis	Incertae Sedis	uncultured proteobacterium	1	5190	CLZ73	5	10	120
Bacteria	Verrucomicrobiota	Verrucomicrobiia	Verrucomicrobiales	DEV007	Incertae Sedis	Incertae Sedis	5	5190	CLZ73	5	10	120
Bacteria	Verrucomicrobiota	Verrucomicrobiia	Verrucomicrobiales	DEV007	Incertae Sedis	uncultured bacterium	2	5190	CLZ73	5	10	120
Bacteria	Verrucomicrobiota	Verrucomicrobiia	Verrucomicrobiales	DEV007	Incertae Sedis	uncultured Verrucomicrobiaceae bacterium	1	5190	CLZ73	5	10	120
Bacteria	Verrucomicrobiota	Verrucomicrobiia	Verrucomicrobiales	Rubritaleaceae	Roseibacillus	Roseibacillus	4	5190	CLZ73	5	10	120
Bacteria	Verrucomicrobiota	Verrucomicrobiia	Verrucomicrobiales	Rubritaleaceae	Roseibacillus	uncultured verrucomicrobium HF0500_18J03	1	5190	CLZ73	5	10	120
Bacteria	Acidobacteriota	Vicinamibacteria	Vicinamibacterales	Incertae Sedis	Incertae Sedis	uncultured bacterium	1	5190	CLZ73	5	10	120
Bacteria	Acidobacteriota	Vicinamibacteria	Vicinamibacterales	Incertae Sedis	Incertae Sedis	Incertae Sedis	1	5190	CLZ73	5	10	120
Archaea	Nanoarchaeota	Nanoarchaeia	Woesearchaeales	Incertae Sedis	Incertae Sedis	marine metagenome	3	5190	CLZ73	5	10	120
Archaea	Nanoarchaeota	Nanoarchaeia	Woesearchaeales	Incertae Sedis	Incertae Sedis	uncultured archaeon	1	5190	CLZ73	5	10	120
Bacteria	Pseudomonadota	Alphaproteobacteria	Alphaproteobacteria	Alphaproteobacteria	Alphaproteobacteria	Alphaproteobacteria	29	5448	CLZ71	5	10	150
Archaea	Archaea	Archaea	Archaea	Archaea	Archaea	Archaea	7	5448	CLZ71	5	10	150
Bacteria	Bacteria	Bacteria	Bacteria	Bacteria	Bacteria	Bacteria	466	5448	CLZ71	5	10	150
Bacteria	Bacteroidota	Bacteroidia	Bacteroidia	Bacteroidia	Bacteroidia	Bacteroidia	4	5448	CLZ71	5	10	150
Bacteria	Bdellovibrionota	Bdellovibrionota	Bdellovibrionota	Bdellovibrionota	Bdellovibrionota	Bdellovibrionota	1	5448	CLZ71	5	10	150
Bacteria	Pseudomonadota	Gammaproteobacteria	Gammaproteobacteria	Gammaproteobacteria	Gammaproteobacteria	Gammaproteobacteria	196	5448	CLZ71	5	10	150
Bacteria	Verrucomicrobiota	Lentisphaeria	Lentisphaeria	Lentisphaeria	Lentisphaeria	Lentisphaeria	1	5448	CLZ71	5	10	150
Bacteria	Pseudomonadota	Pseudomonadota	Pseudomonadota	Pseudomonadota	Pseudomonadota	Pseudomonadota	20	5448	CLZ71	5	10	150
Archaea	Thermoplasmatota	Thermoplasmata	Thermoplasmata	Thermoplasmata	Thermoplasmata	Thermoplasmata	11	5448	CLZ71	5	10	150
Archaea	Thermoproteota	Thermoproteota	Thermoproteota	Thermoproteota	Thermoproteota	Thermoproteota	1	5448	CLZ71	5	10	150
Bacteria	Verrucomicrobiota	Verrucomicrobiia	Verrucomicrobiia	Verrucomicrobiia	Verrucomicrobiia	Verrucomicrobiia	1	5448	CLZ71	5	10	150
Bacteria	Bdellovibrionota	Oligoflexia	053A03-B-DI-P58	Incertae Sedis	Incertae Sedis	uncultured bacterium	1	5448	CLZ71	5	10	150
Bacteria	Actinomycetota	Acidimicrobiia	Actinomarinales	Actinomarinaceae	Candidatus Actinomarina	uncultured bacterium	2	5448	CLZ71	5	10	150
Bacteria	Actinomycetota	Acidimicrobiia	Actinomarinales	Actinomarinaceae	Candidatus Actinomarina	Candidatus Actinomarina	1	5448	CLZ71	5	10	150
Bacteria	Chloroflexota	Anaerolineae	Anaerolineales	Anaerolineaceae	Incertae Sedis	marine metagenome	3	5448	CLZ71	5	10	150
Bacteria	Chloroflexota	Anaerolineae	Anaerolineales	Anaerolineaceae	Incertae Sedis	Incertae Sedis	2	5448	CLZ71	5	10	150
Bacteria	Verrucomicrobiota	Verrucomicrobiia	Arctic97B-4 marine group	Incertae Sedis	Incertae Sedis	Incertae Sedis	66	5448	CLZ71	5	10	150
Bacteria	Verrucomicrobiota	Verrucomicrobiia	Arctic97B-4 marine group	Incertae Sedis	Incertae Sedis	uncultured bacterium	21	5448	CLZ71	5	10	150
Bacteria	Verrucomicrobiota	Verrucomicrobiia	Arctic97B-4 marine group	Incertae Sedis	Incertae Sedis	uncultured marine microorganism	2	5448	CLZ71	5	10	150
Bacteria	Verrucomicrobiota	Verrucomicrobiia	Arctic97B-4 marine group	Incertae Sedis	Incertae Sedis	uncultured verrucomicrobium HF0070_15G23	1	5448	CLZ71	5	10	150
Bacteria	Pseudomonadota	Gammaproteobacteria	Arenicellales	Arenicellaceae	Incertae Sedis	uncultured gamma proteobacterium	2	5448	CLZ71	5	10	150
Bacteria	Pseudomonadota	Gammaproteobacteria	Arenicellales	Arenicellaceae	Incertae Sedis	uncultured bacterium	2	5448	CLZ71	5	10	150
Bacteria	Pseudomonadota	Gammaproteobacteria	Arenicellales	Arenicellaceae	HTCC5015	uncultured gamma proteobacterium	1	5448	CLZ71	5	10	150
Bacteria	Pseudomonadota	Gammaproteobacteria	AT-s2-59	Incertae Sedis	Incertae Sedis	Incertae Sedis	1	5448	CLZ71	5	10	150
Bacteria	Pseudomonadota	Alphaproteobacteria	AT-s3-44	Incertae Sedis	Incertae Sedis	uncultured bacterium	7	5448	CLZ71	5	10	150
Bacteria	Pseudomonadota	Alphaproteobacteria	AT-s3-44	Incertae Sedis	Incertae Sedis	uncultured bacterium KM3-69-D9	2	5448	CLZ71	5	10	150
Bacteria	Pseudomonadota	Alphaproteobacteria	AT-s3-44	Incertae Sedis	Incertae Sedis	Incertae Sedis	2	5448	CLZ71	5	10	150
Bacteria	Bacillota	Bacilli	Bacillales	Bacillaceae	Bacillus	Streptococcus pneumoniae	2	5448	CLZ71	5	10	150
Bacteria	Bacillota	Bacilli	Bacillales	Bacillaceae	Bacillus	Bacillus	1	5448	CLZ71	5	10	150
Bacteria	Bdellovibrionota	Bacteriovoracia	Bacteriovoracales	Bacteriovoracaceae	Incertae Sedis	Incertae Sedis	6	5448	CLZ71	5	10	150
Bacteria	Bdellovibrionota	Bdellovibrionia	Bdellovibrionales	Pseudobdellovibrionaceae	OM27 clade	uncultured bacterium	4	5448	CLZ71	5	10	150
Bacteria	Bdellovibrionota	Bdellovibrionia	Bdellovibrionales	Pseudobdellovibrionaceae	OM27 clade	OM27 clade	4	5448	CLZ71	5	10	150
Bacteria	Bdellovibrionota	Bdellovibrionia	Bdellovibrionales	Pseudobdellovibrionaceae	OM27 clade	uncultured marine bacterium	3	5448	CLZ71	5	10	150
Bacteria	Bdellovibrionota	Bdellovibrionia	Bdellovibrionales	Pseudobdellovibrionaceae	OM27 clade	uncultured delta proteobacterium	1	5448	CLZ71	5	10	150
Bacteria	Myxococcota	Polyangiia	Blfdi19	Incertae Sedis	Incertae Sedis	uncultured bacterium	4	5448	CLZ71	5	10	150
Bacteria	Planctomycetota	Brocadiae	Brocadiales	Scalinduaceae	Candidatus Scalindua	Candidatus Scalindua	1	5448	CLZ71	5	10	150
Bacteria	Pseudomonadota	Gammaproteobacteria	Burkholderiales	Burkholderiaceae	Ralstonia	Ralstonia	1	5448	CLZ71	5	10	150
Bacteria	Calditrichota	Calditrichia	Calditrichales	Calditrichaceae	SM23-31	bacterium SM23_31	1	5448	CLZ71	5	10	150
Bacteria	Campylobacterota	Campylobacteria	Campylobacterales	Arcobacteraceae	Arcobacter	uncultured bacterium	1	5448	CLZ71	5	10	150
Bacteria	Patescibacteria	Parcubacteria	Candidatus Kaiserbacteria	Incertae Sedis	Incertae Sedis	Incertae Sedis	1	5448	CLZ71	5	10	150
Bacteria	Patescibacteria	Gracilibacteria	Candidatus Peregrinibacteria	Incertae Sedis	Incertae Sedis	uncultured bacterium	1	5448	CLZ71	5	10	150
Bacteria	Bacteroidota	Bacteroidia	Chitinophagales	Saprospiraceae	Incertae Sedis	Incertae Sedis	1	5448	CLZ71	5	10	150
Bacteria	Chlamydiota	Chlamydiia	Chlamydiales	Chlamydiales	Chlamydiales	Chlamydiales	3	5448	CLZ71	5	10	150
Bacteria	Chlamydiota	Chlamydiia	Chlamydiales	Simkaniaceae	Candidatus Fritschea	Candidatus Fritschea	1	5448	CLZ71	5	10	150
Bacteria	Chlamydiota	Chlamydiia	Chlamydiales	Simkaniaceae	Simkaniaceae	Simkaniaceae	1	5448	CLZ71	5	10	150
Bacteria	Cyanobacteriota	Cyanobacteriia	Chloroplast	Incertae Sedis	Incertae Sedis	Incertae Sedis	7	5448	CLZ71	5	10	150
Bacteria	Cyanobacteriota	Cyanobacteriia	Chloroplast	Incertae Sedis	Incertae Sedis	uncultured bacterium	1	5448	CLZ71	5	10	150
Bacteria	Pseudomonadota	Gammaproteobacteria	Coxiellales	Coxiellaceae	Coxiella	Coxiella	2	5448	CLZ71	5	10	150
Bacteria	Pseudomonadota	Gammaproteobacteria	Coxiellales	Coxiellaceae	Coxiella	uncultured bacterium	2	5448	CLZ71	5	10	150
Bacteria	Pseudomonadota	Gammaproteobacteria	Coxiellales	Coxiellaceae	Coxiella	uncultured marine bacterium	1	5448	CLZ71	5	10	150
Bacteria	Pseudomonadota	Gammaproteobacteria	Coxiellales	Coxiellaceae	Coxiella	uncultured gamma proteobacterium	1	5448	CLZ71	5	10	150
Bacteria	Bacteroidota	Bacteroidia	Cytophagales	Cyclobacteriaceae	Marinoscillum	Marinoscillum	22	5448	CLZ71	5	10	150
Bacteria	Bacteroidota	Bacteroidia	Cytophagales	Cyclobacteriaceae	Marinoscillum	marine metagenome	10	5448	CLZ71	5	10	150
Bacteria	Bacteroidota	Bacteroidia	Cytophagales	Cyclobacteriaceae	Incertae Sedis	Incertae Sedis	4	5448	CLZ71	5	10	150
Bacteria	Bacteroidota	Bacteroidia	Cytophagales	Cyclobacteriaceae	Incertae Sedis	uncultured Bacteroidetes bacterium	1	5448	CLZ71	5	10	150
Bacteria	Pseudomonadota	Alphaproteobacteria	Defluviicoccales	Incertae Sedis	Incertae Sedis	Incertae Sedis	13	5448	CLZ71	5	10	150
Bacteria	Pseudomonadota	Alphaproteobacteria	Defluviicoccales	Incertae Sedis	Incertae Sedis	uncultured bacterium	3	5448	CLZ71	5	10	150
Bacteria	Pseudomonadota	Alphaproteobacteria	Defluviicoccales	Incertae Sedis	Incertae Sedis	marine metagenome	1	5448	CLZ71	5	10	150
Bacteria	Thermodesulfobacteriota	Desulfuromonadia	Desulfuromonadales	Sva1033	Incertae Sedis	Incertae Sedis	1	5448	CLZ71	5	10	150
Bacteria	Pseudomonadota	Gammaproteobacteria	Ectothiorhodospirales	Ectothiorhodospiraceae	Incertae Sedis	Incertae Sedis	4	5448	CLZ71	5	10	150
Bacteria	Pseudomonadota	Gammaproteobacteria	Ectothiorhodospirales	Ectothiorhodospiraceae	Incertae Sedis	uncultured bacterium	3	5448	CLZ71	5	10	150
Bacteria	Pseudomonadota	Gammaproteobacteria	Ectothiorhodospirales	Ectothiorhodospiraceae	Incertae Sedis	marine metagenome	1	5448	CLZ71	5	10	150
Bacteria	Pseudomonadota	Gammaproteobacteria	Enterobacterales	Alteromonadaceae	Alteromonas	Alteromonas	1	5448	CLZ71	5	10	150
Bacteria	Pseudomonadota	Gammaproteobacteria	Enterobacterales	Colwelliaceae	Colwellia	Colwellia	3	5448	CLZ71	5	10	150
Bacteria	Pseudomonadota	Gammaproteobacteria	Enterobacterales	Pseudoalteromonadaceae	Pseudoalteromonas	Pseudoalteromonas	2	5448	CLZ71	5	10	150
Bacteria	Pseudomonadota	Gammaproteobacteria	Enterobacterales	Shewanellaceae	Shewanella	Shewanella	1	5448	CLZ71	5	10	150
Bacteria	Pseudomonadota	Gammaproteobacteria	Enterobacterales	Vibrionaceae	Paraphotobacterium	Paraphotobacterium	2	5448	CLZ71	5	10	150
Bacteria	Pseudomonadota	Gammaproteobacteria	Enterobacterales	Vibrionaceae	Vibrio	Vibrio	2	5448	CLZ71	5	10	150
Bacteria	Pseudomonadota	Gammaproteobacteria	Enterobacterales	Vibrionaceae	Vibrio	Vibrio diabolicus	1	5448	CLZ71	5	10	150
Bacteria	Pseudomonadota	Gammaproteobacteria	EPR3968-O8a-Bc78	Incertae Sedis	Incertae Sedis	Incertae Sedis	2	5448	CLZ71	5	10	150
Bacteria	Pseudomonadota	Gammaproteobacteria	EPR3968-O8a-Bc78	Incertae Sedis	Incertae Sedis	uncultured bacterium	2	5448	CLZ71	5	10	150
Bacteria	Pseudomonadota	Gammaproteobacteria	EPR3968-O8a-Bc78	Incertae Sedis	Incertae Sedis	uncultured gamma proteobacterium	1	5448	CLZ71	5	10	150
Bacteria	Bacteroidota	Bacteroidia	Flavobacteriales	Flavobacteriales	Flavobacteriales	Flavobacteriales	4	5448	CLZ71	5	10	150
Bacteria	Bacteroidota	Bacteroidia	Flavobacteriales	Crocinitomicaceae	Fluviicola	Fluviicola	3	5448	CLZ71	5	10	150
Bacteria	Bacteroidota	Bacteroidia	Flavobacteriales	Crocinitomicaceae	Crocinitomix	uncultured bacterium	2	5448	CLZ71	5	10	150
Bacteria	Bacteroidota	Bacteroidia	Flavobacteriales	Cryomorphaceae	Vicingus	Vicingus	2	5448	CLZ71	5	10	150
Bacteria	Bacteroidota	Bacteroidia	Flavobacteriales	Cryomorphaceae	Incertae Sedis	Incertae Sedis	2	5448	CLZ71	5	10	150
Bacteria	Bacteroidota	Bacteroidia	Flavobacteriales	Cryomorphaceae	NS10 marine group	uncultured marine bacterium	1	5448	CLZ71	5	10	150
Bacteria	Bacteroidota	Bacteroidia	Flavobacteriales	Cryomorphaceae	NS10 marine group	NS10 marine group	1	5448	CLZ71	5	10	150
Bacteria	Bacteroidota	Bacteroidia	Flavobacteriales	Flavobacteriaceae	NS2b marine group	uncultured bacterium	15	5448	CLZ71	5	10	150
Bacteria	Bacteroidota	Bacteroidia	Flavobacteriales	Flavobacteriaceae	NS2b marine group	NS2b marine group	13	5448	CLZ71	5	10	150
Bacteria	Bacteroidota	Bacteroidia	Flavobacteriales	Flavobacteriaceae	NS5 marine group	uncultured bacterium	13	5448	CLZ71	5	10	150
Bacteria	Bacteroidota	Bacteroidia	Flavobacteriales	Flavobacteriaceae	Flavobacteriaceae	Flavobacteriaceae	10	5448	CLZ71	5	10	150
Bacteria	Bacteroidota	Bacteroidia	Flavobacteriales	Flavobacteriaceae	NS4 marine group	NS4 marine group	9	5448	CLZ71	5	10	150
Bacteria	Bacteroidota	Bacteroidia	Flavobacteriales	Flavobacteriaceae	Tenacibaculum	Tenacibaculum	2	5448	CLZ71	5	10	150
Bacteria	Bacteroidota	Bacteroidia	Flavobacteriales	Flavobacteriaceae	NS5 marine group	NS5 marine group	2	5448	CLZ71	5	10	150
Bacteria	Bacteroidota	Bacteroidia	Flavobacteriales	Flavobacteriaceae	NS5 marine group	hydrothermal vent metagenome	1	5448	CLZ71	5	10	150
Bacteria	Bacteroidota	Bacteroidia	Flavobacteriales	Flavobacteriaceae	Pseudofulvibacter	Pseudofulvibacter	1	5448	CLZ71	5	10	150
Bacteria	Bacteroidota	Bacteroidia	Flavobacteriales	Flavobacteriaceae	Flavirhabdus	Bizionia sp. PZ-13	1	5448	CLZ71	5	10	150
Bacteria	Bacteroidota	Bacteroidia	Flavobacteriales	Flavobacteriaceae	NS4 marine group	uncultured bacterium	1	5448	CLZ71	5	10	150
Bacteria	Bacteroidota	Bacteroidia	Flavobacteriales	Flavobacteriaceae	NS5 marine group	uncultured marine bacterium	1	5448	CLZ71	5	10	150
Bacteria	Bacteroidota	Bacteroidia	Flavobacteriales	NS9 marine group	Incertae Sedis	Incertae Sedis	15	5448	CLZ71	5	10	150
Bacteria	Bacteroidota	Bacteroidia	Flavobacteriales	NS9 marine group	Incertae Sedis	uncultured bacterium	10	5448	CLZ71	5	10	150
Bacteria	Bacteroidota	Bacteroidia	Flavobacteriales	NS9 marine group	Incertae Sedis	uncultured marine bacterium	6	5448	CLZ71	5	10	150
Bacteria	Pseudomonadota	Gammaproteobacteria	Francisellales	Francisellaceae	Francisellaceae	Francisellaceae	1	5448	CLZ71	5	10	150
Bacteria	Myxococcota	Polyangiia	Haliangiales	Haliangiaceae	Haliangiaceae	Haliangiaceae	1	5448	CLZ71	5	10	150
Bacteria	Pseudomonadota	Gammaproteobacteria	HgCo23	Incertae Sedis	Incertae Sedis	Incertae Sedis	2	5448	CLZ71	5	10	150
Bacteria	Pseudomonadota	Gammaproteobacteria	HgCo23	Incertae Sedis	Incertae Sedis	uncultured bacterium	2	5448	CLZ71	5	10	150
Bacteria	Pseudomonadota	Gammaproteobacteria	HOC36	Incertae Sedis	Incertae Sedis	Incertae Sedis	14	5448	CLZ71	5	10	150
Bacteria	Pseudomonadota	Gammaproteobacteria	HOC36	Incertae Sedis	Incertae Sedis	uncultured bacterium HF0770_27E13	3	5448	CLZ71	5	10	150
Bacteria	Pseudomonadota	Gammaproteobacteria	HOC36	Incertae Sedis	Incertae Sedis	uncultured bacterium	1	5448	CLZ71	5	10	150
Bacteria	Pseudomonadota	Gammaproteobacteria	HOC36	Incertae Sedis	Incertae Sedis	uncultured gamma proteobacterium	1	5448	CLZ71	5	10	150
Bacteria	Pseudomonadota	Alphaproteobacteria	Hyphomicrobiales	Hyphomicrobiaceae	Hyphomicrobium	Hyphomicrobium	1	5448	CLZ71	5	10	150
Bacteria	Pseudomonadota	Alphaproteobacteria	Hyphomicrobiales	Rhizobiaceae	Rhizobiaceae	Rhizobiaceae	1	5448	CLZ71	5	10	150
Bacteria	Acidobacteriota	Subgroup 26	Incertae Sedis	Incertae Sedis	Incertae Sedis	Incertae Sedis	10	5448	CLZ71	5	10	150
Bacteria	Chloroflexota	JG30-KF-CM66	Incertae Sedis	Incertae Sedis	Incertae Sedis	marine metagenome	1	5448	CLZ71	5	10	150
Bacteria	Chloroflexota	JG30-KF-CM66	Incertae Sedis	Incertae Sedis	Incertae Sedis	Incertae Sedis	1	5448	CLZ71	5	10	150
Bacteria	Chloroflexota	N9D0	Incertae Sedis	Incertae Sedis	Incertae Sedis	marine metagenome	1	5448	CLZ71	5	10	150
Bacteria	Chloroflexota	TK10	Incertae Sedis	Incertae Sedis	Incertae Sedis	marine metagenome	2	5448	CLZ71	5	10	150
Bacteria	Gemmatimonadota	BD2-11 terrestrial group	Incertae Sedis	Incertae Sedis	Incertae Sedis	Incertae Sedis	31	5448	CLZ71	5	10	150
Bacteria	Gemmatimonadota	BD2-11 terrestrial group	Incertae Sedis	Incertae Sedis	Incertae Sedis	uncultured bacterium	2	5448	CLZ71	5	10	150
Bacteria	Margulisbacteria	Incertae Sedis	Incertae Sedis	Incertae Sedis	Incertae Sedis	Incertae Sedis	6	5448	CLZ71	5	10	150
Bacteria	Margulisbacteria	Incertae Sedis	Incertae Sedis	Incertae Sedis	Incertae Sedis	uncultured bacterium	2	5448	CLZ71	5	10	150
Bacteria	Margulisbacteria	Incertae Sedis	Incertae Sedis	Incertae Sedis	Incertae Sedis	uncultured marine bacterium	1	5448	CLZ71	5	10	150
Bacteria	Marinimicrobia SAR406 clade	Incertae Sedis	Incertae Sedis	Incertae Sedis	Incertae Sedis	Incertae Sedis	287	5448	CLZ71	5	10	150
Bacteria	Marinimicrobia SAR406 clade	Incertae Sedis	Incertae Sedis	Incertae Sedis	Incertae Sedis	uncultured bacterium	251	5448	CLZ71	5	10	150
Bacteria	Marinimicrobia SAR406 clade	Incertae Sedis	Incertae Sedis	Incertae Sedis	Incertae Sedis	marine metagenome	8	5448	CLZ71	5	10	150
Bacteria	Marinimicrobia SAR406 clade	Incertae Sedis	Incertae Sedis	Incertae Sedis	Incertae Sedis	hydrothermal vent metagenome	7	5448	CLZ71	5	10	150
Bacteria	Marinimicrobia SAR406 clade	Incertae Sedis	Incertae Sedis	Incertae Sedis	Incertae Sedis	uncultured bacterium AD261-B2	3	5448	CLZ71	5	10	150
Bacteria	Marinimicrobia SAR406 clade	Incertae Sedis	Incertae Sedis	Incertae Sedis	Incertae Sedis	Marinimicrobia bacterium SCGC AAA003-E22	2	5448	CLZ71	5	10	150
Bacteria	Marinimicrobia SAR406 clade	Incertae Sedis	Incertae Sedis	Incertae Sedis	Incertae Sedis	uncultured marine bacterium	2	5448	CLZ71	5	10	150
Bacteria	NB1-j	Incertae Sedis	Incertae Sedis	Incertae Sedis	Incertae Sedis	uncultured bacterium	1	5448	CLZ71	5	10	150
Bacteria	NB1-j	Incertae Sedis	Incertae Sedis	Incertae Sedis	Incertae Sedis	Incertae Sedis	1	5448	CLZ71	5	10	150
Bacteria	PAUC34f	Incertae Sedis	Incertae Sedis	Incertae Sedis	Incertae Sedis	Incertae Sedis	7	5448	CLZ71	5	10	150
Bacteria	PAUC34f	Incertae Sedis	Incertae Sedis	Incertae Sedis	Incertae Sedis	uncultured bacterium	4	5448	CLZ71	5	10	150
Bacteria	PAUC34f	Incertae Sedis	Incertae Sedis	Incertae Sedis	Incertae Sedis	uncultured bacterium HF0500_16O16	3	5448	CLZ71	5	10	150
Bacteria	PAUC34f	Incertae Sedis	Incertae Sedis	Incertae Sedis	Incertae Sedis	hydrothermal vent metagenome	1	5448	CLZ71	5	10	150
Bacteria	PAUC34f	Incertae Sedis	Incertae Sedis	Incertae Sedis	Incertae Sedis	uncultured bacterium HF0130_06E03	1	5448	CLZ71	5	10	150
Bacteria	Planctomycetota	BD7-11	Incertae Sedis	Incertae Sedis	Incertae Sedis	Incertae Sedis	4	5448	CLZ71	5	10	150
Bacteria	Planctomycetota	BD7-11	Incertae Sedis	Incertae Sedis	Incertae Sedis	uncultured Planctomycetales bacterium	1	5448	CLZ71	5	10	150
Bacteria	Planctomycetota	OM190	Incertae Sedis	Incertae Sedis	Incertae Sedis	uncultured bacterium	8	5448	CLZ71	5	10	150
Bacteria	Planctomycetota	OM190	Incertae Sedis	Incertae Sedis	Incertae Sedis	Incertae Sedis	6	5448	CLZ71	5	10	150
Bacteria	Planctomycetota	Pla3 lineage	Incertae Sedis	Incertae Sedis	Incertae Sedis	uncultured bacterium	15	5448	CLZ71	5	10	150
Bacteria	Planctomycetota	Pla3 lineage	Incertae Sedis	Incertae Sedis	Incertae Sedis	Incertae Sedis	8	5448	CLZ71	5	10	150
Bacteria	Planctomycetota	Pla4 lineage	Incertae Sedis	Incertae Sedis	Incertae Sedis	uncultured bacterium	1	5448	CLZ71	5	10	150
Bacteria	Poribacteria	Incertae Sedis	Incertae Sedis	Incertae Sedis	Incertae Sedis	marine metagenome	3	5448	CLZ71	5	10	150
Bacteria	Poribacteria	Incertae Sedis	Incertae Sedis	Incertae Sedis	Incertae Sedis	Incertae Sedis	2	5448	CLZ71	5	10	150
Bacteria	SAR324 cladeMarine group B	Incertae Sedis	Incertae Sedis	Incertae Sedis	Candidatus Nitrosoarchaeum	Candidatus Nitrosoarchaeum	544	5448	CLZ71	5	10	150
Bacteria	SAR324 cladeMarine group B	Incertae Sedis	Incertae Sedis	Incertae Sedis	Candidatus Nitrosoarchaeum	uncultured bacterium	39	5448	CLZ71	5	10	150
Bacteria	SAR324 cladeMarine group B	Incertae Sedis	Incertae Sedis	Incertae Sedis	Candidatus Nitrosoarchaeum	uncultured SAR324 cluster bacterium	5	5448	CLZ71	5	10	150
Bacteria	SAR324 cladeMarine group B	Incertae Sedis	Incertae Sedis	Incertae Sedis	Candidatus Nitrosoarchaeum	uncultured marine bacterium	1	5448	CLZ71	5	10	150
Bacteria	SAR324 cladeMarine group B	Incertae Sedis	Incertae Sedis	Incertae Sedis	Candidatus Nitrosoarchaeum	SAR324 cluster bacterium SCGC AB-629-J17	1	5448	CLZ71	5	10	150
Bacteria	SAR324 cladeMarine group B	Incertae Sedis	Incertae Sedis	Incertae Sedis	Candidatus Nitrosoarchaeum	uncultured delta proteobacterium	1	5448	CLZ71	5	10	150
Archaea	Thermoplasmatota	Thermoplasmata	Incertae Sedis	Incertae Sedis	Marine Group III	Marine Group III	59	5448	CLZ71	5	10	150
Archaea	Thermoplasmatota	Thermoplasmata	Incertae Sedis	Incertae Sedis	Marine Group III	uncultured marine group III euryarchaeote	5	5448	CLZ71	5	10	150
Archaea	Thermoplasmatota	Thermoplasmata	Incertae Sedis	Incertae Sedis	Marine Group III	uncultured archaeon	1	5448	CLZ71	5	10	150
Archaea	Thermoplasmatota	Thermoplasmata	Incertae Sedis	Incertae Sedis	Marine Group III	uncultured marine group III euryarchaeote HF200_25B11	1	5448	CLZ71	5	10	150
Archaea	Thermoplasmatota	Thermoplasmata	Incertae Sedis	Incertae Sedis	Marine Group III	Marine Group III euryarchaeote SCGC AAA288-E19	1	5448	CLZ71	5	10	150
Archaea	Thermoplasmatota	Thermoplasmata	Incertae Sedis	Incertae Sedis	Marine Group III	uncultured marine archaeon	1	5448	CLZ71	5	10	150
Bacteria	Pseudomonadota	Gammaproteobacteria	JTB23	Incertae Sedis	Incertae Sedis	uncultured bacterium	2	5448	CLZ71	5	10	150
Bacteria	Pseudomonadota	Alphaproteobacteria	Kiloniellales	Kiloniellaceae	Incertae Sedis	Incertae Sedis	1	5448	CLZ71	5	10	150
Bacteria	Pseudomonadota	Gammaproteobacteria	Legionellales	Legionellaceae	Legionella	Legionella pneumophila subsp. pneumophila str. Thunder Bay	16	5448	CLZ71	5	10	150
Bacteria	Verrucomicrobiota	Lentisphaeria	Lentisphaerales	Lentisphaeraceae	Lentisphaera	Lentisphaera	5	5448	CLZ71	5	10	150
Bacteria	Verrucomicrobiota	Lentisphaeria	Lentisphaerales	Lentisphaeraceae	Lentisphaera	uncultured Lentisphaerae bacterium	1	5448	CLZ71	5	10	150
Bacteria	Verrucomicrobiota	Lentisphaeria	Lentisphaerales	Lentisphaeraceae	Lentisphaera	uncultured bacterium	1	5448	CLZ71	5	10	150
Archaea	Thermoproteota	Nitrososphaeria	Marine Benthic Group A	Incertae Sedis	Incertae Sedis	Incertae Sedis	1	5448	CLZ71	5	10	150
Archaea	Thermoproteota	Nitrososphaeria	Marine Benthic Group A	Incertae Sedis	Incertae Sedis	uncultured archaeon	1	5448	CLZ71	5	10	150
Archaea	Thermoplasmatota	Thermoplasmata	Marine Group II	Incertae Sedis	Incertae Sedis	Incertae Sedis	254	5448	CLZ71	5	10	150
Archaea	Thermoplasmatota	Thermoplasmata	Marine Group II	Incertae Sedis	Incertae Sedis	uncultured archaeon	10	5448	CLZ71	5	10	150
Archaea	Thermoplasmatota	Thermoplasmata	Marine Group II	Incertae Sedis	Incertae Sedis	uncultured marine group II euryarchaeote AD1000-18-D2	9	5448	CLZ71	5	10	150
Archaea	Thermoplasmatota	Thermoplasmata	Marine Group II	Incertae Sedis	Incertae Sedis	uncultured marine archaeon	6	5448	CLZ71	5	10	150
Archaea	Thermoplasmatota	Thermoplasmata	Marine Group II	Incertae Sedis	Incertae Sedis	uncultured marine group II euryarchaeote KM3-72-G3	4	5448	CLZ71	5	10	150
Archaea	Thermoplasmatota	Thermoplasmata	Marine Group II	Incertae Sedis	Incertae Sedis	uncultured marine group II euryarchaeote DeepAnt-15E7	3	5448	CLZ71	5	10	150
Archaea	Thermoplasmatota	Thermoplasmata	Marine Group II	Incertae Sedis	Incertae Sedis	uncultured marine group II euryarchaeote KM3-85-F5	1	5448	CLZ71	5	10	150
Archaea	Thermoplasmatota	Thermoplasmata	Marine Group II	Incertae Sedis	Incertae Sedis	unidentified archaeon	1	5448	CLZ71	5	10	150
Archaea	Thermoplasmatota	Thermoplasmata	Marine Group II	Incertae Sedis	Incertae Sedis	uncultured marine group II euryarchaeote	1	5448	CLZ71	5	10	150
Bacteria	Actinomycetota	Acidimicrobiia	Microtrichales	Microtrichales	Microtrichales	Microtrichales	4	5448	CLZ71	5	10	150
Bacteria	Actinomycetota	Acidimicrobiia	Microtrichales	Incertae Sedis	Incertae Sedis	Incertae Sedis	1	5448	CLZ71	5	10	150
Bacteria	Actinomycetota	Acidimicrobiia	Microtrichales	Microtrichaceae	Sva0996 marine group	Sva0996 marine group	84	5448	CLZ71	5	10	150
Bacteria	Actinomycetota	Acidimicrobiia	Microtrichales	Microtrichaceae	Sva0996 marine group	uncultured bacterium	31	5448	CLZ71	5	10	150
Bacteria	Actinomycetota	Acidimicrobiia	Microtrichales	Microtrichaceae	Incertae Sedis	uncultured bacterium	18	5448	CLZ71	5	10	150
Bacteria	Actinomycetota	Acidimicrobiia	Microtrichales	Microtrichaceae	Microtrichaceae	Microtrichaceae	10	5448	CLZ71	5	10	150
Bacteria	Actinomycetota	Acidimicrobiia	Microtrichales	Microtrichaceae	Sva0996 marine group	uncultured actinobacterium	6	5448	CLZ71	5	10	150
Bacteria	Actinomycetota	Acidimicrobiia	Microtrichales	Microtrichaceae	Incertae Sedis	Incertae Sedis	4	5448	CLZ71	5	10	150
Bacteria	Actinomycetota	Acidimicrobiia	Microtrichales	Microtrichaceae	Sva0996 marine group	marine metagenome	3	5448	CLZ71	5	10	150
Bacteria	Actinomycetota	Acidimicrobiia	Microtrichales	Microtrichaceae	Sva0996 marine group	uncultured marine bacterium	2	5448	CLZ71	5	10	150
Bacteria	Actinomycetota	Acidimicrobiia	Microtrichales	Microtrichaceae	Sva0996 marine group	uncultured bacterium AD12-A11	1	5448	CLZ71	5	10	150
Bacteria	Myxococcota	Myxococcia	Myxococcales	Myxococcaceae	P3OB-42	uncultured bacterium	10	5448	CLZ71	5	10	150
Bacteria	Myxococcota	Myxococcia	Myxococcales	Myxococcaceae	P3OB-42	P3OB-42	6	5448	CLZ71	5	10	150
Archaea	Thermoproteota	Nitrososphaeria	Nitrosopumilales	Nitrosopumilaceae	Incertae Sedis	Incertae Sedis	246	5448	CLZ71	5	10	150
Archaea	Thermoproteota	Nitrososphaeria	Nitrosopumilales	Nitrosopumilaceae	Nitrosopumilaceae	Nitrosopumilaceae	96	5448	CLZ71	5	10	150
Archaea	Thermoproteota	Nitrososphaeria	Nitrosopumilales	Nitrosopumilaceae	Incertae Sedis	uncultured archaeon	18	5448	CLZ71	5	10	150
Archaea	Thermoproteota	Nitrososphaeria	Nitrosopumilales	Nitrosopumilaceae	Incertae Sedis	Thaumarchaeota archaeon SCGC AAA007-O23	6	5448	CLZ71	5	10	150
Archaea	Thermoproteota	Nitrososphaeria	Nitrosopumilales	Nitrosopumilaceae	Candidatus Nitrosopelagicus	Candidatus Nitrosopelagicus	5	5448	CLZ71	5	10	150
Archaea	Thermoproteota	Nitrososphaeria	Nitrosopumilales	Nitrosopumilaceae	Candidatus Nitrosopelagicus	uncultured archaeon	4	5448	CLZ71	5	10	150
Archaea	Thermoproteota	Nitrososphaeria	Nitrosopumilales	Nitrosopumilaceae	Incertae Sedis	uncultured thaumarchaeote	2	5448	CLZ71	5	10	150
Archaea	Thermoproteota	Nitrososphaeria	Nitrosopumilales	Nitrosopumilaceae	Incertae Sedis	uncultured marine archaeon	2	5448	CLZ71	5	10	150
Archaea	Thermoproteota	Nitrososphaeria	Nitrosopumilales	Nitrosopumilaceae	Candidatus Nitrosopumilus	uncultured archaeon	1	5448	CLZ71	5	10	150
Archaea	Thermoproteota	Nitrososphaeria	Nitrosopumilales	Nitrosopumilaceae	Candidatus Nitrosopelagicus	uncultured marine archaeon DCM871	1	5448	CLZ71	5	10	150
Archaea	Thermoproteota	Nitrososphaeria	Nitrosopumilales	Nitrosopumilaceae	Candidatus Nitrosopumilus	Candidatus Nitrosopumilus	1	5448	CLZ71	5	10	150
Archaea	Thermoproteota	Nitrososphaeria	Nitrosopumilales	Nitrosopumilaceae	Candidatus Nitrosopumilus	uncultured marine archaeon	1	5448	CLZ71	5	10	150
Bacteria	Nitrospinota	Nitrospinia	Nitrospinales	Nitrospinaceae	Nitrospina	Nitrospina	64	5448	CLZ71	5	10	150
Bacteria	Nitrospinota	Nitrospinia	Nitrospinales	Nitrospinaceae	Nitrospina	uncultured bacterium	13	5448	CLZ71	5	10	150
Bacteria	Nitrospinota	Nitrospinia	Nitrospinales	Nitrospinaceae	LS-NOB	LS-NOB	7	5448	CLZ71	5	10	150
Bacteria	Nitrospinota	Nitrospinia	Nitrospinales	Nitrospinaceae	Nitrospinaceae	Nitrospinaceae	1	5448	CLZ71	5	10	150
Bacteria	Nitrospirota	Nitrospiria	Nitrospirales	Nitrospiraceae	Nitrospira	uncultured bacterium	1	5448	CLZ71	5	10	150
Bacteria	Nitrospirota	Nitrospiria	Nitrospirales	Nitrospiraceae	Nitrospira	Nitrospira	1	5448	CLZ71	5	10	150
Bacteria	Bdellovibrionota	Oligoflexia	Oligoflexales	Oligoflexaceae	Incertae Sedis	Incertae Sedis	3	5448	CLZ71	5	10	150
Bacteria	Bdellovibrionota	Oligoflexia	Oligoflexales	Oligoflexaceae	Incertae Sedis	uncultured bacterium	2	5448	CLZ71	5	10	150
Bacteria	Bdellovibrionota	Oligoflexia	Oligoflexales	Oligoflexaceae	Incertae Sedis	uncultured marine bacterium	1	5448	CLZ71	5	10	150
Bacteria	Verrucomicrobiota	Verrucomicrobiia	Opitutales	Puniceicoccaceae	MB11C04 marine group	MB11C04 marine group	17	5448	CLZ71	5	10	150
Bacteria	Verrucomicrobiota	Verrucomicrobiia	Opitutales	Puniceicoccaceae	MB11C04 marine group	uncultured bacterium	3	5448	CLZ71	5	10	150
Bacteria	Verrucomicrobiota	Verrucomicrobiia	Opitutales	Puniceicoccaceae	MB11C04 marine group	marine metagenome	2	5448	CLZ71	5	10	150
Bacteria	Verrucomicrobiota	Verrucomicrobiia	Opitutales	Puniceicoccaceae	MB11C04 marine group	uncultured marine microorganism	1	5448	CLZ71	5	10	150
Bacteria	Verrucomicrobiota	Lentisphaeria	P.palmC41	Incertae Sedis	Incertae Sedis	Incertae Sedis	1	5448	CLZ71	5	10	150
Bacteria	Pseudomonadota	Alphaproteobacteria	Parvibaculales	OCS116 clade	Incertae Sedis	Incertae Sedis	7	5448	CLZ71	5	10	150
Bacteria	Pseudomonadota	Alphaproteobacteria	Parvibaculales	OCS116 clade	Incertae Sedis	uncultured bacterium	4	5448	CLZ71	5	10	150
Bacteria	Thermodesulfobacteriota	Desulfuromonadia	PB19	Incertae Sedis	Incertae Sedis	Incertae Sedis	4	5448	CLZ71	5	10	150
Bacteria	Thermodesulfobacteriota	Desulfuromonadia	PB19	Incertae Sedis	Incertae Sedis	uncultured bacterium	3	5448	CLZ71	5	10	150
Bacteria	Pseudomonadota	Alphaproteobacteria	Pelagibacterales	Pelagibacterales	Pelagibacterales	Pelagibacterales	258	5448	CLZ71	5	10	150
Bacteria	Pseudomonadota	Alphaproteobacteria	Pelagibacterales	Clade I	Clade I	Clade I	273	5448	CLZ71	5	10	150
Bacteria	Pseudomonadota	Alphaproteobacteria	Pelagibacterales	Clade I	Clade Ib	Clade Ib	91	5448	CLZ71	5	10	150
Bacteria	Pseudomonadota	Alphaproteobacteria	Pelagibacterales	Clade I	Clade Ib	uncultured bacterium	51	5448	CLZ71	5	10	150
Bacteria	Pseudomonadota	Alphaproteobacteria	Pelagibacterales	Clade I	Clade Ia	Clade Ia	20	5448	CLZ71	5	10	150
Bacteria	Pseudomonadota	Alphaproteobacteria	Pelagibacterales	Clade I	Incertae Sedis	Incertae Sedis	19	5448	CLZ71	5	10	150
Bacteria	Pseudomonadota	Alphaproteobacteria	Pelagibacterales	Clade I	Incertae Sedis	uncultured bacterium	18	5448	CLZ71	5	10	150
Bacteria	Pseudomonadota	Alphaproteobacteria	Pelagibacterales	Clade I	Clade Ia	uncultured bacterium	4	5448	CLZ71	5	10	150
Bacteria	Pseudomonadota	Alphaproteobacteria	Pelagibacterales	Clade I	Clade Ia	marine metagenome	3	5448	CLZ71	5	10	150
Bacteria	Pseudomonadota	Alphaproteobacteria	Pelagibacterales	Clade I	Incertae Sedis	uncultured Pelagibacterales bacterium	2	5448	CLZ71	5	10	150
Bacteria	Pseudomonadota	Alphaproteobacteria	Pelagibacterales	Clade I	Clade Ib	marine metagenome	1	5448	CLZ71	5	10	150
Bacteria	Pseudomonadota	Alphaproteobacteria	Pelagibacterales	Clade II	Incertae Sedis	Incertae Sedis	194	5448	CLZ71	5	10	150
Bacteria	Pseudomonadota	Alphaproteobacteria	Pelagibacterales	Clade II	Incertae Sedis	uncultured bacterium	80	5448	CLZ71	5	10	150
Bacteria	Pseudomonadota	Alphaproteobacteria	Pelagibacterales	Clade II	Incertae Sedis	uncultured Pelagibacterales bacterium	2	5448	CLZ71	5	10	150
Bacteria	Pseudomonadota	Alphaproteobacteria	Pelagibacterales	Clade II	Incertae Sedis	Pelagibacteraceae bacterium ETNP-OMZ-SAG-A8	1	5448	CLZ71	5	10	150
Bacteria	Pseudomonadota	Alphaproteobacteria	Pelagibacterales	Clade II	Incertae Sedis	Pelagibacteraceae bacterium ETNP-OMZ-SAG-D3	1	5448	CLZ71	5	10	150
Bacteria	Pseudomonadota	Alphaproteobacteria	Pelagibacterales	Clade IV	Incertae Sedis	Incertae Sedis	4	5448	CLZ71	5	10	150
Bacteria	Pseudomonadota	Alphaproteobacteria	Pelagibacterales	Clade IV	Incertae Sedis	uncultured bacterium	2	5448	CLZ71	5	10	150
Bacteria	Pseudomonadota	Alphaproteobacteria	Pelagibacterales	Incertae Sedis	Incertae Sedis	uncultured bacterium	1	5448	CLZ71	5	10	150
Bacteria	Planctomycetota	Phycisphaerae	Phycisphaerales	Phycisphaeraceae	FS140-16B-02 marine group	FS140-16B-02 marine group	4	5448	CLZ71	5	10	150
Bacteria	Planctomycetota	Phycisphaerae	Phycisphaerales	Phycisphaeraceae	JL-ETNP-F27	JL-ETNP-F27	3	5448	CLZ71	5	10	150
Bacteria	Planctomycetota	Phycisphaerae	Phycisphaerales	Phycisphaeraceae	FS140-16B-02 marine group	uncultured organism	3	5448	CLZ71	5	10	150
Bacteria	Planctomycetota	Phycisphaerae	Phycisphaerales	Phycisphaeraceae	Phycisphaeraceae	Phycisphaeraceae	1	5448	CLZ71	5	10	150
Bacteria	Planctomycetota	Phycisphaerae	Phycisphaerales	Phycisphaeraceae	FS140-16B-02 marine group	uncultured bacterium	1	5448	CLZ71	5	10	150
Bacteria	Planctomycetota	Phycisphaerae	Phycisphaerales	Phycisphaeraceae	SM1A02	SM1A02	1	5448	CLZ71	5	10	150
Bacteria	Planctomycetota	Planctomycetes	Pirellulales	Pirellulaceae	Incertae Sedis	Incertae Sedis	12	5448	CLZ71	5	10	150
Bacteria	Planctomycetota	Planctomycetes	Pirellulales	Pirellulaceae	Incertae Sedis	uncultured bacterium	5	5448	CLZ71	5	10	150
Bacteria	Planctomycetota	Planctomycetes	Pirellulales	Pirellulaceae	Incertae Sedis	uncultured organism	3	5448	CLZ71	5	10	150
Bacteria	Planctomycetota	Planctomycetes	Pirellulales	Pirellulaceae	Pirellula	uncultured bacterium	1	5448	CLZ71	5	10	150
Bacteria	Planctomycetota	Planctomycetes	Pirellulales	Pirellulaceae	Mariniblastus	Mariniblastus	1	5448	CLZ71	5	10	150
Bacteria	Planctomycetota	Planctomycetes	Pirellulales	Pirellulaceae	Pirellulaceae	Pirellulaceae	1	5448	CLZ71	5	10	150
Bacteria	Planctomycetota	Planctomycetes	Pirellulales	Pirellulaceae	Blastopirellula	Pirellula sp.	1	5448	CLZ71	5	10	150
Bacteria	Planctomycetota	Planctomycetes	Planctomycetales	Gimesiaceae	Incertae Sedis	Incertae Sedis	1	5448	CLZ71	5	10	150
Bacteria	Planctomycetota	Planctomycetes	Planctomycetales	Incertae Sedis	Incertae Sedis	Incertae Sedis	4	5448	CLZ71	5	10	150
Bacteria	Planctomycetota	Planctomycetes	Planctomycetales	Incertae Sedis	Incertae Sedis	uncultured bacterium	4	5448	CLZ71	5	10	150
Bacteria	Planctomycetota	Planctomycetes	Planctomycetales	Rubinisphaeraceae	Incertae Sedis	Incertae Sedis	2	5448	CLZ71	5	10	150
Bacteria	Pseudomonadota	Gammaproteobacteria	Pseudomonadales	Pseudomonadales	Pseudomonadales	Pseudomonadales	36	5448	CLZ71	5	10	150
Bacteria	Pseudomonadota	Gammaproteobacteria	Pseudomonadales	Cellvibrionaceae	Incertae Sedis	Incertae Sedis	1	5448	CLZ71	5	10	150
Bacteria	Pseudomonadota	Gammaproteobacteria	Pseudomonadales	Cellvibrionaceae	Cellvibrionaceae	Cellvibrionaceae	1	5448	CLZ71	5	10	150
Bacteria	Pseudomonadota	Gammaproteobacteria	Pseudomonadales	KI89A clade	Incertae Sedis	Incertae Sedis	15	5448	CLZ71	5	10	150
Bacteria	Pseudomonadota	Gammaproteobacteria	Pseudomonadales	KI89A clade	Incertae Sedis	uncultured marine microorganism	4	5448	CLZ71	5	10	150
Bacteria	Pseudomonadota	Gammaproteobacteria	Pseudomonadales	KI89A clade	Incertae Sedis	uncultured bacterium	1	5448	CLZ71	5	10	150
Bacteria	Pseudomonadota	Gammaproteobacteria	Pseudomonadales	Litorivicinaceae	Litorivicinus	uncultured gamma proteobacterium CHAB-V-35	1	5448	CLZ71	5	10	150
Bacteria	Pseudomonadota	Gammaproteobacteria	Pseudomonadales	Nitrincolaceae	Incertae Sedis	uncultured bacterium	1	5448	CLZ71	5	10	150
Bacteria	Pseudomonadota	Gammaproteobacteria	Pseudomonadales	OM182 clade	Incertae Sedis	Incertae Sedis	2	5448	CLZ71	5	10	150
Bacteria	Pseudomonadota	Gammaproteobacteria	Pseudomonadales	OM182 clade	Incertae Sedis	uncultured marine microorganism	2	5448	CLZ71	5	10	150
Bacteria	Pseudomonadota	Gammaproteobacteria	Pseudomonadales	P13-46	Incertae Sedis	uncultured bacterium	1	5448	CLZ71	5	10	150
Bacteria	Pseudomonadota	Gammaproteobacteria	Pseudomonadales	Pseudohongiellaceae	Pseudohongiella	Pseudohongiella	10	5448	CLZ71	5	10	150
Bacteria	Pseudomonadota	Gammaproteobacteria	Pseudomonadales	Pseudohongiellaceae	Pseudohongiella	uncultured bacterium	6	5448	CLZ71	5	10	150
Bacteria	Pseudomonadota	Gammaproteobacteria	Pseudomonadales	Pseudohongiellaceae	Pseudohongiella	uncultured marine microorganism	4	5448	CLZ71	5	10	150
Bacteria	Pseudomonadota	Gammaproteobacteria	Pseudomonadales	Pseudomonadaceae	Pseudomonas	Pseudomonas	1	5448	CLZ71	5	10	150
Bacteria	Pseudomonadota	Gammaproteobacteria	Pseudomonadales	Saccharospirillaceae	Incertae Sedis	uncultured gamma proteobacterium	1	5448	CLZ71	5	10	150
Bacteria	Pseudomonadota	Gammaproteobacteria	Pseudomonadales	SAR86 clade	Incertae Sedis	Incertae Sedis	124	5448	CLZ71	5	10	150
Bacteria	Pseudomonadota	Gammaproteobacteria	Pseudomonadales	SAR86 clade	Incertae Sedis	uncultured bacterium	11	5448	CLZ71	5	10	150
Bacteria	Pseudomonadota	Gammaproteobacteria	Pseudomonadales	SAR86 clade	Incertae Sedis	SAR86 cluster bacterium REDSEA-S09_B4	10	5448	CLZ71	5	10	150
Bacteria	Pseudomonadota	Gammaproteobacteria	Pseudomonadales	SAR86 clade	Incertae Sedis	uncultured bacterium AD235-B9	1	5448	CLZ71	5	10	150
Bacteria	Pseudomonadota	Gammaproteobacteria	Pseudomonadales	SAR86 clade	Incertae Sedis	uncultured gamma proteobacterium HF4000_19M20	1	5448	CLZ71	5	10	150
Bacteria	Pseudomonadota	Gammaproteobacteria	Pseudomonadales	SAR86 clade	Incertae Sedis	uncultured marine bacterium	1	5448	CLZ71	5	10	150
Bacteria	Pseudomonadota	Gammaproteobacteria	Pseudomonadales	Spongiibacteraceae	Spongiibacteraceae	Spongiibacteraceae	2	5448	CLZ71	5	10	150
Bacteria	Pseudomonadota	Gammaproteobacteria	Pseudomonadales	Spongiibacteraceae	BD1-7 clade	uncultured bacterium	1	5448	CLZ71	5	10	150
Bacteria	Pseudomonadota	Gammaproteobacteria	Pseudomonadales	Thioglobaceae	SUP05 cluster	uncultured bacterium	140	5448	CLZ71	5	10	150
Bacteria	Pseudomonadota	Gammaproteobacteria	Pseudomonadales	Thioglobaceae	SUP05 cluster	SUP05 cluster	82	5448	CLZ71	5	10	150
Bacteria	Pseudomonadota	Gammaproteobacteria	Pseudomonadales	Thioglobaceae	Thioglobaceae	Thioglobaceae	6	5448	CLZ71	5	10	150
Bacteria	Pseudomonadota	Alphaproteobacteria	Puniceispirillales	SAR116 clade	Incertae Sedis	uncultured bacterium	2	5448	CLZ71	5	10	150
Bacteria	Pseudomonadota	Alphaproteobacteria	Rhodobacterales	Paracoccaceae	Pseudooceanicola	Pseudooceanicola	2	5448	CLZ71	5	10	150
Bacteria	Pseudomonadota	Alphaproteobacteria	Rhodobacterales	Paracoccaceae	Palleronia-Pseudomaribius	uncultured bacterium	1	5448	CLZ71	5	10	150
Bacteria	Pseudomonadota	Alphaproteobacteria	Rhodobacterales	Paracoccaceae	Paracoccaceae	Paracoccaceae	1	5448	CLZ71	5	10	150
Bacteria	Pseudomonadota	Alphaproteobacteria	Rhodobacterales	Paracoccaceae	Dinoroseobacter	uncultured bacterium	1	5448	CLZ71	5	10	150
Bacteria	Pseudomonadota	Alphaproteobacteria	Rhodobacterales	Paracoccaceae	Roseovarius	Roseovarius indicus	1	5448	CLZ71	5	10	150
Bacteria	Pseudomonadota	Alphaproteobacteria	Rhodospirillales	AEGEAN-169 marine group	Incertae Sedis	Incertae Sedis	66	5448	CLZ71	5	10	150
Bacteria	Pseudomonadota	Alphaproteobacteria	Rhodospirillales	AEGEAN-169 marine group	Incertae Sedis	uncultured bacterium	36	5448	CLZ71	5	10	150
Bacteria	Pseudomonadota	Alphaproteobacteria	Rhodospirillales	AEGEAN-169 marine group	Incertae Sedis	marine metagenome	1	5448	CLZ71	5	10	150
Bacteria	Pseudomonadota	Alphaproteobacteria	Rhodospirillales	Magnetospiraceae	Incertae Sedis	Incertae Sedis	14	5448	CLZ71	5	10	150
Bacteria	Pseudomonadota	Alphaproteobacteria	Rhodospirillales	Magnetospiraceae	Incertae Sedis	uncultured bacterium	11	5448	CLZ71	5	10	150
Bacteria	Pseudomonadota	Alphaproteobacteria	Rhodospirillales	Magnetospiraceae	Magnetospira	Magnetospira	4	5448	CLZ71	5	10	150
Bacteria	Pseudomonadota	Alphaproteobacteria	Rhodospirillales	Magnetospiraceae	Magnetospira	uncultured marine microorganism	3	5448	CLZ71	5	10	150
Bacteria	Pseudomonadota	Alphaproteobacteria	Rhodospirillales	Magnetospiraceae	Incertae Sedis	uncultured marine microorganism	1	5448	CLZ71	5	10	150
Bacteria	Pseudomonadota	Alphaproteobacteria	Rickettsiales	Mitochondria	Incertae Sedis	uncultured bacterium	2	5448	CLZ71	5	10	150
Bacteria	Pseudomonadota	Alphaproteobacteria	Rickettsiales	Mitochondria	Incertae Sedis	Triticum aestivum bread wheat	1	5448	CLZ71	5	10	150
Bacteria	Pseudomonadota	Alphaproteobacteria	Rickettsiales	Mitochondria	Incertae Sedis	metagenome	1	5448	CLZ71	5	10	150
Bacteria	Pseudomonadota	Alphaproteobacteria	Rickettsiales	S25-593	Incertae Sedis	Incertae Sedis	12	5448	CLZ71	5	10	150
Bacteria	Pseudomonadota	Alphaproteobacteria	Rickettsiales	S25-593	Incertae Sedis	uncultured marine microorganism	2	5448	CLZ71	5	10	150
Bacteria	Pseudomonadota	Alphaproteobacteria	Rickettsiales	S25-593	Incertae Sedis	uncultured bacterium	1	5448	CLZ71	5	10	150
Bacteria	Chloroflexota	Dehalococcoidia	S085	Incertae Sedis	Incertae Sedis	uncultured bacterium	1	5448	CLZ71	5	10	150
Bacteria	Pseudomonadota	Gammaproteobacteria	Salinisphaerales	Salinisphaeraceae	Salinisphaera	Salinisphaera	1	5448	CLZ71	5	10	150
Bacteria	Chloroflexota	Dehalococcoidia	SAR202 clade	Incertae Sedis	Incertae Sedis	Incertae Sedis	36	5448	CLZ71	5	10	150
Bacteria	Chloroflexota	Dehalococcoidia	SAR202 clade	Incertae Sedis	Incertae Sedis	uncultured bacterium	15	5448	CLZ71	5	10	150
Bacteria	Chloroflexota	Dehalococcoidia	SAR202 clade	Incertae Sedis	Incertae Sedis	uncultured Chloroflexi bacterium	5	5448	CLZ71	5	10	150
Bacteria	Chloroflexota	Dehalococcoidia	SAR202 clade	Incertae Sedis	Incertae Sedis	marine metagenome	3	5448	CLZ71	5	10	150
Bacteria	Chloroflexota	Dehalococcoidia	SAR202 clade	Incertae Sedis	Incertae Sedis	hydrothermal vent metagenome	2	5448	CLZ71	5	10	150
Bacteria	Chloroflexota	Dehalococcoidia	SAR202 clade	Incertae Sedis	Incertae Sedis	uncultured Chloroflexi bacterium HF0200_06I16	1	5448	CLZ71	5	10	150
Bacteria	Chloroflexota	Dehalococcoidia	SAR202 clade	Incertae Sedis	Incertae Sedis	uncultured marine microorganism	1	5448	CLZ71	5	10	150
Bacteria	Bacteroidota	Bacteroidia	Sphingobacteriales	Lentimicrobiaceae	Incertae Sedis	uncultured bacterium	2	5448	CLZ71	5	10	150
Bacteria	Pseudomonadota	Alphaproteobacteria	Sphingomonadales	Sphingomonadaceae	Qipengyuania	Qipengyuania	1	5448	CLZ71	5	10	150
Bacteria	Pseudomonadota	Gammaproteobacteria	SS1-B-07-19	Incertae Sedis	Incertae Sedis	Incertae Sedis	1	5448	CLZ71	5	10	150
Bacteria	Pseudomonadota	Gammaproteobacteria	Steroidobacterales	Woeseiaceae	Woeseia	uncultured bacterium	25	5448	CLZ71	5	10	150
Bacteria	Pseudomonadota	Gammaproteobacteria	Steroidobacterales	Woeseiaceae	Woeseia	Woeseia	8	5448	CLZ71	5	10	150
Bacteria	Cyanobacteriota	Cyanobacteriia	Synechococcales	Cyanobiaceae	Prochlorococcus MIT9313	Prochlorococcus MIT9313	13	5448	CLZ71	5	10	150
Bacteria	Cyanobacteriota	Cyanobacteriia	Synechococcales	Cyanobiaceae	Cyanobiaceae	Cyanobiaceae	12	5448	CLZ71	5	10	150
Bacteria	Cyanobacteriota	Cyanobacteriia	Synechococcales	Cyanobiaceae	Synechococcus CC9902	Synechococcus CC9902	6	5448	CLZ71	5	10	150
Bacteria	Cyanobacteriota	Cyanobacteriia	Synechococcales	Cyanobiaceae	Cyanobium PCC-6307	Cyanobium PCC-6307	4	5448	CLZ71	5	10	150
Bacteria	Cyanobacteriota	Cyanobacteriia	Synechococcales	Cyanobiaceae	Cyanobium PCC-6307	uncultured cyanobacterium	1	5448	CLZ71	5	10	150
Bacteria	Cyanobacteriota	Cyanobacteriia	Synechococcales	Cyanobiaceae	Prochlorococcus MIT9313	Prochlorococcus sp. MIT 1303	1	5448	CLZ71	5	10	150
Bacteria	Synergistota	Synergistia	Synergistales	Synergistaceae	Fretibacterium	uncultured rumen bacterium	1	5448	CLZ71	5	10	150
Bacteria	Pseudomonadota	Alphaproteobacteria	Thalassobaculales	Incertae Sedis	Incertae Sedis	uncultured Alphaproteobacteria bacterium	1	5448	CLZ71	5	10	150
Bacteria	Pseudomonadota	Gammaproteobacteria	UBA10353 marine group	Incertae Sedis	Incertae Sedis	Incertae Sedis	74	5448	CLZ71	5	10	150
Bacteria	Pseudomonadota	Gammaproteobacteria	UBA10353 marine group	Incertae Sedis	Incertae Sedis	uncultured gamma proteobacterium	7	5448	CLZ71	5	10	150
Bacteria	Pseudomonadota	Gammaproteobacteria	UBA10353 marine group	Incertae Sedis	Incertae Sedis	uncultured bacterium	3	5448	CLZ71	5	10	150
Bacteria	Pseudomonadota	Gammaproteobacteria	UBA10353 marine group	Incertae Sedis	Incertae Sedis	uncultured bacterium KM3-174-C5	1	5448	CLZ71	5	10	150
Bacteria	Pseudomonadota	Gammaproteobacteria	UBA10353 marine group	Incertae Sedis	Incertae Sedis	uncultured gamma proteobacterium HF0200_24F15	1	5448	CLZ71	5	10	150
Bacteria	Verrucomicrobiota	Verrucomicrobiia	Verrucomicrobiales	DEV007	Incertae Sedis	Incertae Sedis	6	5448	CLZ71	5	10	150
Bacteria	Verrucomicrobiota	Verrucomicrobiia	Verrucomicrobiales	DEV007	Incertae Sedis	uncultured Verrucomicrobiaceae bacterium	1	5448	CLZ71	5	10	150
Bacteria	Verrucomicrobiota	Verrucomicrobiia	Verrucomicrobiales	Rubritaleaceae	Roseibacillus	Roseibacillus	5	5448	CLZ71	5	10	150
Bacteria	Verrucomicrobiota	Verrucomicrobiia	Verrucomicrobiales	Rubritaleaceae	Roseibacillus	uncultured bacterium	1	5448	CLZ71	5	10	150
Bacteria	Verrucomicrobiota	Verrucomicrobiia	Verrucomicrobiales	Rubritaleaceae	Rubritalea	Rubritalea	1	5448	CLZ71	5	10	150
Bacteria	Verrucomicrobiota	Verrucomicrobiia	Verrucomicrobiales	Rubritaleaceae	Rubritalea	uncultured bacterium	1	5448	CLZ71	5	10	150
Bacteria	Acidobacteriota	Vicinamibacteria	Vicinamibacterales	Incertae Sedis	Incertae Sedis	Incertae Sedis	15	5448	CLZ71	5	10	150
Bacteria	Acidobacteriota	Vicinamibacteria	Vicinamibacterales	Incertae Sedis	Incertae Sedis	uncultured bacterium	3	5448	CLZ71	5	10	150
Bacteria	Acidobacteriota	Vicinamibacteria	Vicinamibacterales	Incertae Sedis	Incertae Sedis	uncultured marine microorganism	1	5448	CLZ71	5	10	150
Bacteria	Acidobacteriota	Vicinamibacteria	Vicinamibacterales	Vicinamibacteraceae	Incertae Sedis	Incertae Sedis	2	5448	CLZ71	5	10	150
Bacteria	Actinomycetota	Acidimicrobiia	Acidimicrobiia	Acidimicrobiia	Acidimicrobiia	Acidimicrobiia	1	4995	CLZ67	5	10	200
Bacteria	Pseudomonadota	Alphaproteobacteria	Alphaproteobacteria	Alphaproteobacteria	Alphaproteobacteria	Alphaproteobacteria	21	4995	CLZ67	5	10	200
Archaea	Archaea	Archaea	Archaea	Archaea	Archaea	Archaea	4	4995	CLZ67	5	10	200
Bacteria	Bacteria	Bacteria	Bacteria	Bacteria	Bacteria	Bacteria	410	4995	CLZ67	5	10	200
Bacteria	Bacteroidota	Bacteroidia	Bacteroidia	Bacteroidia	Bacteroidia	Bacteroidia	1	4995	CLZ67	5	10	200
Bacteria	Cyanobacteriota	Cyanobacteriia	Cyanobacteriia	Cyanobacteriia	Cyanobacteriia	Cyanobacteriia	1	4995	CLZ67	5	10	200
Bacteria	Pseudomonadota	Gammaproteobacteria	Gammaproteobacteria	Gammaproteobacteria	Gammaproteobacteria	Gammaproteobacteria	213	4995	CLZ67	5	10	200
Bacteria	Myxococcota	Myxococcota	Myxococcota	Myxococcota	Myxococcota	Myxococcota	2	4995	CLZ67	5	10	200
Archaea	Thermoproteota	Nitrososphaeria	Nitrososphaeria	Nitrososphaeria	Nitrososphaeria	Nitrososphaeria	3	4995	CLZ67	5	10	200
Bacteria	Nitrospinota	Nitrospinota	Nitrospinota	Nitrospinota	Nitrospinota	Nitrospinota	3	4995	CLZ67	5	10	200
Bacteria	Planctomycetota	Planctomycetota	Planctomycetota	Planctomycetota	Planctomycetota	Planctomycetota	1	4995	CLZ67	5	10	200
Bacteria	Myxococcota	Polyangiia	Polyangiia	Polyangiia	Polyangiia	Polyangiia	1	4995	CLZ67	5	10	200
Bacteria	Pseudomonadota	Pseudomonadota	Pseudomonadota	Pseudomonadota	Pseudomonadota	Pseudomonadota	9	4995	CLZ67	5	10	200
Bacteria	Thermodesulfobacteriota	Thermodesulfobacteriota	Thermodesulfobacteriota	Thermodesulfobacteriota	Thermodesulfobacteriota	Thermodesulfobacteriota	2	4995	CLZ67	5	10	200
Archaea	Thermoplasmatota	Thermoplasmata	Thermoplasmata	Thermoplasmata	Thermoplasmata	Thermoplasmata	11	4995	CLZ67	5	10	200
Bacteria	Bdellovibrionota	Oligoflexia	053A03-B-DI-P58	Incertae Sedis	Incertae Sedis	uncultured delta proteobacterium	2	4995	CLZ67	5	10	200
Bacteria	Bdellovibrionota	Oligoflexia	053A03-B-DI-P58	Incertae Sedis	Incertae Sedis	uncultured bacterium	1	4995	CLZ67	5	10	200
Bacteria	Actinomycetota	Acidimicrobiia	Actinomarinales	Actinomarinaceae	Candidatus Actinomarina	uncultured bacterium	3	4995	CLZ67	5	10	200
Bacteria	Actinomycetota	Acidimicrobiia	Actinomarinales	Actinomarinaceae	Candidatus Actinomarina	Candidatus Actinomarina	1	4995	CLZ67	5	10	200
Bacteria	Chloroflexota	Anaerolineae	Anaerolineales	Anaerolineaceae	Incertae Sedis	marine metagenome	2	4995	CLZ67	5	10	200
Bacteria	Chloroflexota	Anaerolineae	Anaerolineales	Anaerolineaceae	Incertae Sedis	Incertae Sedis	1	4995	CLZ67	5	10	200
Bacteria	Verrucomicrobiota	Verrucomicrobiia	Arctic97B-4 marine group	Incertae Sedis	Incertae Sedis	Incertae Sedis	45	4995	CLZ67	5	10	200
Bacteria	Verrucomicrobiota	Verrucomicrobiia	Arctic97B-4 marine group	Incertae Sedis	Incertae Sedis	uncultured bacterium	13	4995	CLZ67	5	10	200
Bacteria	Verrucomicrobiota	Verrucomicrobiia	Arctic97B-4 marine group	Incertae Sedis	Incertae Sedis	uncultured marine microorganism	1	4995	CLZ67	5	10	200
Bacteria	Verrucomicrobiota	Verrucomicrobiia	Arctic97B-4 marine group	Incertae Sedis	Incertae Sedis	uncultured Verrucomicrobia bacterium	1	4995	CLZ67	5	10	200
Bacteria	Pseudomonadota	Gammaproteobacteria	Arenicellales	Arenicellaceae	Incertae Sedis	uncultured bacterium	1	4995	CLZ67	5	10	200
Bacteria	Pseudomonadota	Gammaproteobacteria	AT-s2-59	Incertae Sedis	Incertae Sedis	Incertae Sedis	1	4995	CLZ67	5	10	200
Bacteria	Pseudomonadota	Gammaproteobacteria	AT-s2-59	Incertae Sedis	Incertae Sedis	uncultured bacterium	1	4995	CLZ67	5	10	200
Bacteria	Pseudomonadota	Alphaproteobacteria	AT-s3-44	Incertae Sedis	Incertae Sedis	uncultured bacterium	8	4995	CLZ67	5	10	200
Bacteria	Pseudomonadota	Alphaproteobacteria	AT-s3-44	Incertae Sedis	Incertae Sedis	Incertae Sedis	2	4995	CLZ67	5	10	200
Bacteria	Pseudomonadota	Alphaproteobacteria	AT-s3-44	Incertae Sedis	Incertae Sedis	uncultured bacterium KM3-69-D9	1	4995	CLZ67	5	10	200
Bacteria	Bacillota	Bacilli	Bacillales	Bacillaceae	Bacillus	Streptococcus pneumoniae	2	4995	CLZ67	5	10	200
Bacteria	Bacillota	Bacilli	Bacillales	Bacillaceae	Bacillus	Bacillus velezensis	2	4995	CLZ67	5	10	200
Bacteria	Bacillota	Bacilli	Bacillales	Bacillaceae	Bacillus	Bacillus sp. SIT16	1	4995	CLZ67	5	10	200
Bacteria	Bdellovibrionota	Bacteriovoracia	Bacteriovoracales	Bacteriovoracaceae	Incertae Sedis	Incertae Sedis	2	4995	CLZ67	5	10	200
Bacteria	Bdellovibrionota	Bacteriovoracia	Bacteriovoracales	Bacteriovoracaceae	Peredibacter	Peredibacter	1	4995	CLZ67	5	10	200
Bacteria	Bdellovibrionota	Bacteriovoracia	Bacteriovoracales	Bacteriovoracaceae	Incertae Sedis	uncultured marine bacterium	1	4995	CLZ67	5	10	200
Bacteria	Bdellovibrionota	Bdellovibrionia	Bdellovibrionales	Pseudobdellovibrionaceae	OM27 clade	OM27 clade	7	4995	CLZ67	5	10	200
Bacteria	Bdellovibrionota	Bdellovibrionia	Bdellovibrionales	Pseudobdellovibrionaceae	OM27 clade	uncultured bacterium	3	4995	CLZ67	5	10	200
Bacteria	Myxococcota	Polyangiia	Blfdi19	Incertae Sedis	Incertae Sedis	uncultured bacterium	3	4995	CLZ67	5	10	200
Bacteria	Thermodesulfobacteriota	Desulfuromonadia	Bradymonadales	Incertae Sedis	Incertae Sedis	uncultured delta proteobacterium	2	4995	CLZ67	5	10	200
Bacteria	Thermodesulfobacteriota	Desulfuromonadia	Bradymonadales	Incertae Sedis	Incertae Sedis	Incertae Sedis	1	4995	CLZ67	5	10	200
Bacteria	Pseudomonadota	Gammaproteobacteria	Burkholderiales	Burkholderiales	Burkholderiales	Burkholderiales	1	4995	CLZ67	5	10	200
Bacteria	Pseudomonadota	Gammaproteobacteria	Burkholderiales	Alcaligenaceae	Verticiella	uncultured bacterium	1	4995	CLZ67	5	10	200
Bacteria	Pseudomonadota	Gammaproteobacteria	Burkholderiales	Alcaligenaceae	Verticiella	Verticiella	1	4995	CLZ67	5	10	200
Bacteria	Patescibacteria	ABY1	Candidatus Komeilibacteria	Incertae Sedis	Incertae Sedis	uncultured bacterium	1	4995	CLZ67	5	10	200
Bacteria	Patescibacteria	Gracilibacteria	Candidatus Peribacteria	Incertae Sedis	Incertae Sedis	Incertae Sedis	1	4995	CLZ67	5	10	200
Bacteria	Patescibacteria	Parcubacteria	Candidatus Portnoybacteria	Incertae Sedis	Incertae Sedis	uncultured deep-sea bacterium	1	4995	CLZ67	5	10	200
Bacteria	Bacteroidota	Bacteroidia	Chitinophagales	Saprospiraceae	Incertae Sedis	Incertae Sedis	1	4995	CLZ67	5	10	200
Bacteria	Bacteroidota	Bacteroidia	Chitinophagales	Saprospiraceae	Aureispira	Aureispira	1	4995	CLZ67	5	10	200
Bacteria	Chlamydiota	Chlamydiia	Chlamydiales	Chlamydiales	Chlamydiales	Chlamydiales	2	4995	CLZ67	5	10	200
Bacteria	Chlamydiota	Chlamydiia	Chlamydiales	cvE6	Incertae Sedis	Incertae Sedis	2	4995	CLZ67	5	10	200
Bacteria	Chlamydiota	Chlamydiia	Chlamydiales	cvE6	Incertae Sedis	metagenome	1	4995	CLZ67	5	10	200
Bacteria	Cyanobacteriota	Cyanobacteriia	Chloroplast	Incertae Sedis	Incertae Sedis	Incertae Sedis	3	4995	CLZ67	5	10	200
Bacteria	Pseudomonadota	Gammaproteobacteria	Coxiellales	Coxiellaceae	Coxiella	uncultured bacterium	6	4995	CLZ67	5	10	200
Bacteria	Pseudomonadota	Gammaproteobacteria	Coxiellales	Coxiellaceae	Coxiella	Coxiella	5	4995	CLZ67	5	10	200
Bacteria	Bacteroidota	Bacteroidia	Cytophagales	Cyclobacteriaceae	Marinoscillum	Marinoscillum	15	4995	CLZ67	5	10	200
Bacteria	Bacteroidota	Bacteroidia	Cytophagales	Cyclobacteriaceae	Marinoscillum	marine metagenome	2	4995	CLZ67	5	10	200
Bacteria	Bacteroidota	Bacteroidia	Cytophagales	Cyclobacteriaceae	Cyclobacteriaceae	Cyclobacteriaceae	1	4995	CLZ67	5	10	200
Bacteria	Pseudomonadota	Alphaproteobacteria	Defluviicoccales	Incertae Sedis	Incertae Sedis	Incertae Sedis	13	4995	CLZ67	5	10	200
Bacteria	Pseudomonadota	Alphaproteobacteria	Defluviicoccales	Incertae Sedis	Incertae Sedis	uncultured bacterium	5	4995	CLZ67	5	10	200
Bacteria	Pseudomonadota	Alphaproteobacteria	Defluviicoccales	Incertae Sedis	Incertae Sedis	uncultured Rhodospirillales bacterium	1	4995	CLZ67	5	10	200
Bacteria	Pseudomonadota	Alphaproteobacteria	Defluviicoccales	Incertae Sedis	Incertae Sedis	uncultured organism	1	4995	CLZ67	5	10	200
Bacteria	Pseudomonadota	Gammaproteobacteria	Ectothiorhodospirales	Ectothiorhodospiraceae	Incertae Sedis	uncultured bacterium	5	4995	CLZ67	5	10	200
Bacteria	Pseudomonadota	Gammaproteobacteria	Ectothiorhodospirales	Ectothiorhodospiraceae	Incertae Sedis	Incertae Sedis	4	4995	CLZ67	5	10	200
Bacteria	Pseudomonadota	Gammaproteobacteria	Ectothiorhodospirales	Ectothiorhodospiraceae	Thiogranum	uncultured gamma proteobacterium	1	4995	CLZ67	5	10	200
Bacteria	Pseudomonadota	Gammaproteobacteria	Enterobacterales	Aeromonadaceae	Oceanisphaera	Oceanisphaera	1	4995	CLZ67	5	10	200
Bacteria	Pseudomonadota	Gammaproteobacteria	Enterobacterales	Aeromonadaceae	Aeromonas	uncultured bacterium	1	4995	CLZ67	5	10	200
Bacteria	Pseudomonadota	Gammaproteobacteria	Enterobacterales	Alteromonadaceae	Alteromonas	Alteromonas	3	4995	CLZ67	5	10	200
Bacteria	Pseudomonadota	Gammaproteobacteria	Enterobacterales	Alteromonadaceae	Alteromonadaceae	Alteromonadaceae	1	4995	CLZ67	5	10	200
Bacteria	Pseudomonadota	Gammaproteobacteria	Enterobacterales	Enterobacteriaceae	Escherichia-Shigella	marine metagenome	1	4995	CLZ67	5	10	200
Bacteria	Pseudomonadota	Gammaproteobacteria	Enterobacterales	Pseudoalteromonadaceae	Pseudoalteromonas	Pseudoalteromonas	1	4995	CLZ67	5	10	200
Bacteria	Pseudomonadota	Gammaproteobacteria	Enterobacterales	Shewanellaceae	Shewanella	Shewanella woodyi ATCC 51908	1	4995	CLZ67	5	10	200
Bacteria	Pseudomonadota	Gammaproteobacteria	Enterobacterales	Vibrionaceae	Vibrionaceae	Vibrionaceae	3	4995	CLZ67	5	10	200
Bacteria	Pseudomonadota	Gammaproteobacteria	Enterobacterales	Vibrionaceae	Photobacterium	Photobacterium	2	4995	CLZ67	5	10	200
Bacteria	Pseudomonadota	Gammaproteobacteria	Enterobacterales	Vibrionaceae	Vibrio	Vibrio tapetis	1	4995	CLZ67	5	10	200
Bacteria	Pseudomonadota	Gammaproteobacteria	Enterobacterales	Vibrionaceae	Vibrio	Vibrio	1	4995	CLZ67	5	10	200
Bacteria	Pseudomonadota	Gammaproteobacteria	EPR3968-O8a-Bc78	Incertae Sedis	Incertae Sedis	Incertae Sedis	1	4995	CLZ67	5	10	200
Bacteria	Actinomycetota	Actinobacteria	Euzebyales	Euzebyaceae	Euzebya	Euzebya	1	4995	CLZ67	5	10	200
Bacteria	Bacteroidota	Bacteroidia	Flavobacteriales	Flavobacteriales	Flavobacteriales	Flavobacteriales	2	4995	CLZ67	5	10	200
Bacteria	Bacteroidota	Bacteroidia	Flavobacteriales	Crocinitomicaceae	Crocinitomix	uncultured bacterium	1	4995	CLZ67	5	10	200
Bacteria	Bacteroidota	Bacteroidia	Flavobacteriales	Crocinitomicaceae	Fluviicola	Fluviicola	1	4995	CLZ67	5	10	200
Bacteria	Bacteroidota	Bacteroidia	Flavobacteriales	Cryomorphaceae	Incertae Sedis	Incertae Sedis	2	4995	CLZ67	5	10	200
Bacteria	Bacteroidota	Bacteroidia	Flavobacteriales	Cryomorphaceae	Phaeocystidibacter	Phaeocystidibacter	1	4995	CLZ67	5	10	200
Bacteria	Bacteroidota	Bacteroidia	Flavobacteriales	Flavobacteriaceae	NS5 marine group	uncultured bacterium	13	4995	CLZ67	5	10	200
Bacteria	Bacteroidota	Bacteroidia	Flavobacteriales	Flavobacteriaceae	NS2b marine group	NS2b marine group	10	4995	CLZ67	5	10	200
Bacteria	Bacteroidota	Bacteroidia	Flavobacteriales	Flavobacteriaceae	NS2b marine group	uncultured bacterium	8	4995	CLZ67	5	10	200
Bacteria	Bacteroidota	Bacteroidia	Flavobacteriales	Flavobacteriaceae	Flavobacteriaceae	Flavobacteriaceae	7	4995	CLZ67	5	10	200
Bacteria	Bacteroidota	Bacteroidia	Flavobacteriales	Flavobacteriaceae	NS5 marine group	NS5 marine group	5	4995	CLZ67	5	10	200
Bacteria	Bacteroidota	Bacteroidia	Flavobacteriales	Flavobacteriaceae	NS4 marine group	NS4 marine group	3	4995	CLZ67	5	10	200
Bacteria	Bacteroidota	Bacteroidia	Flavobacteriales	Flavobacteriaceae	Pseudofulvibacter	Pseudofulvibacter	1	4995	CLZ67	5	10	200
Bacteria	Bacteroidota	Bacteroidia	Flavobacteriales	Flavobacteriaceae	Incertae Sedis	uncultured bacterium	1	4995	CLZ67	5	10	200
Bacteria	Bacteroidota	Bacteroidia	Flavobacteriales	NS7 marine group	Incertae Sedis	Incertae Sedis	3	4995	CLZ67	5	10	200
Bacteria	Bacteroidota	Bacteroidia	Flavobacteriales	NS7 marine group	Incertae Sedis	uncultured bacterium	1	4995	CLZ67	5	10	200
Bacteria	Bacteroidota	Bacteroidia	Flavobacteriales	NS9 marine group	Incertae Sedis	Incertae Sedis	30	4995	CLZ67	5	10	200
Bacteria	Bacteroidota	Bacteroidia	Flavobacteriales	NS9 marine group	Incertae Sedis	uncultured bacterium	13	4995	CLZ67	5	10	200
Bacteria	Bacteroidota	Bacteroidia	Flavobacteriales	NS9 marine group	Incertae Sedis	uncultured marine bacterium	3	4995	CLZ67	5	10	200
Bacteria	Pseudomonadota	Gammaproteobacteria	Ga0077536	Incertae Sedis	Incertae Sedis	uncultured bacterium	1	4995	CLZ67	5	10	200
Bacteria	Pseudomonadota	Gammaproteobacteria	Gammaproteobacteria Incertae Sedis	Unknown Family	Incertae Sedis	uncultured bacterium	1	4995	CLZ67	5	10	200
Bacteria	Pseudomonadota	Gammaproteobacteria	HgCo23	Incertae Sedis	Incertae Sedis	Incertae Sedis	3	4995	CLZ67	5	10	200
Bacteria	Pseudomonadota	Gammaproteobacteria	HgCo23	Incertae Sedis	Incertae Sedis	uncultured bacterium	1	4995	CLZ67	5	10	200
Bacteria	Pseudomonadota	Gammaproteobacteria	HOC36	Incertae Sedis	Incertae Sedis	Incertae Sedis	27	4995	CLZ67	5	10	200
Bacteria	Pseudomonadota	Gammaproteobacteria	HOC36	Incertae Sedis	Incertae Sedis	uncultured bacterium HF0770_27E13	5	4995	CLZ67	5	10	200
Bacteria	Pseudomonadota	Gammaproteobacteria	HOC36	Incertae Sedis	Incertae Sedis	uncultured bacterium	3	4995	CLZ67	5	10	200
Bacteria	Pseudomonadota	Alphaproteobacteria	Hyphomicrobiales	Devosiaceae	Maritalea	uncultured marine bacterium	1	4995	CLZ67	5	10	200
Bacteria	Pseudomonadota	Alphaproteobacteria	Hyphomicrobiales	Devosiaceae	Devosiaceae	Devosiaceae	1	4995	CLZ67	5	10	200
Bacteria	Acidobacteriota	Subgroup 26	Incertae Sedis	Incertae Sedis	Incertae Sedis	Incertae Sedis	10	4995	CLZ67	5	10	200
Bacteria	Acidobacteriota	Subgroup 26	Incertae Sedis	Incertae Sedis	Incertae Sedis	uncultured marine microorganism	1	4995	CLZ67	5	10	200
Bacteria	AncK6	Incertae Sedis	Incertae Sedis	Incertae Sedis	Incertae Sedis	uncultured bacterium	2	4995	CLZ67	5	10	200
Bacteria	AncK6	Incertae Sedis	Incertae Sedis	Incertae Sedis	Incertae Sedis	hydrothermal vent metagenome	1	4995	CLZ67	5	10	200
Bacteria	AncK6	Incertae Sedis	Incertae Sedis	Incertae Sedis	Incertae Sedis	Incertae Sedis	1	4995	CLZ67	5	10	200
Bacteria	Candidatus Eremiobacterota	Eremiobacteria	Incertae Sedis	Incertae Sedis	Incertae Sedis	Incertae Sedis	1	4995	CLZ67	5	10	200
Bacteria	Chloroflexota	JG30-KF-CM66	Incertae Sedis	Incertae Sedis	Incertae Sedis	marine metagenome	2	4995	CLZ67	5	10	200
Bacteria	Chloroflexota	JG30-KF-CM66	Incertae Sedis	Incertae Sedis	Incertae Sedis	Incertae Sedis	2	4995	CLZ67	5	10	200
Bacteria	Chloroflexota	TK17	Incertae Sedis	Incertae Sedis	Incertae Sedis	uncultured Chloroflexi bacterium	1	4995	CLZ67	5	10	200
Bacteria	Gemmatimonadota	BD2-11 terrestrial group	Incertae Sedis	Incertae Sedis	Incertae Sedis	Incertae Sedis	27	4995	CLZ67	5	10	200
Bacteria	Gemmatimonadota	BD2-11 terrestrial group	Incertae Sedis	Incertae Sedis	Incertae Sedis	uncultured bacterium	6	4995	CLZ67	5	10	200
Bacteria	Gemmatimonadota	BD2-11 terrestrial group	Incertae Sedis	Incertae Sedis	Incertae Sedis	metagenome	1	4995	CLZ67	5	10	200
Bacteria	Margulisbacteria	Incertae Sedis	Incertae Sedis	Incertae Sedis	Incertae Sedis	Incertae Sedis	6	4995	CLZ67	5	10	200
Bacteria	Margulisbacteria	Incertae Sedis	Incertae Sedis	Incertae Sedis	Incertae Sedis	uncultured bacterium	2	4995	CLZ67	5	10	200
Bacteria	Margulisbacteria	Incertae Sedis	Incertae Sedis	Incertae Sedis	Incertae Sedis	marine metagenome	1	4995	CLZ67	5	10	200
Bacteria	Marinimicrobia SAR406 clade	Incertae Sedis	Incertae Sedis	Incertae Sedis	Incertae Sedis	Incertae Sedis	235	4995	CLZ67	5	10	200
Bacteria	Marinimicrobia SAR406 clade	Incertae Sedis	Incertae Sedis	Incertae Sedis	Incertae Sedis	uncultured bacterium	185	4995	CLZ67	5	10	200
Bacteria	Marinimicrobia SAR406 clade	Incertae Sedis	Incertae Sedis	Incertae Sedis	Incertae Sedis	hydrothermal vent metagenome	9	4995	CLZ67	5	10	200
Bacteria	Marinimicrobia SAR406 clade	Incertae Sedis	Incertae Sedis	Incertae Sedis	Incertae Sedis	uncultured marine bacterium	3	4995	CLZ67	5	10	200
Bacteria	Marinimicrobia SAR406 clade	Incertae Sedis	Incertae Sedis	Incertae Sedis	Incertae Sedis	Marinimicrobia bacterium SCGC AAA003-L08	3	4995	CLZ67	5	10	200
Bacteria	Marinimicrobia SAR406 clade	Incertae Sedis	Incertae Sedis	Incertae Sedis	Incertae Sedis	marine metagenome	2	4995	CLZ67	5	10	200
Bacteria	Marinimicrobia SAR406 clade	Incertae Sedis	Incertae Sedis	Incertae Sedis	Incertae Sedis	Marinimicrobia bacterium SCGC AAA003-E22	2	4995	CLZ67	5	10	200
Bacteria	Marinimicrobia SAR406 clade	Incertae Sedis	Incertae Sedis	Incertae Sedis	Incertae Sedis	uncultured bacterium HF0500_01L02	1	4995	CLZ67	5	10	200
Bacteria	Marinimicrobia SAR406 clade	Incertae Sedis	Incertae Sedis	Incertae Sedis	Incertae Sedis	uncultured bacterium AD261-B2	1	4995	CLZ67	5	10	200
Bacteria	NB1-j	Incertae Sedis	Incertae Sedis	Incertae Sedis	Incertae Sedis	Incertae Sedis	5	4995	CLZ67	5	10	200
Bacteria	NB1-j	Incertae Sedis	Incertae Sedis	Incertae Sedis	Incertae Sedis	uncultured bacterium	3	4995	CLZ67	5	10	200
Bacteria	NB1-j	Incertae Sedis	Incertae Sedis	Incertae Sedis	Incertae Sedis	uncultured marine bacterium	1	4995	CLZ67	5	10	200
Bacteria	PAUC34f	Incertae Sedis	Incertae Sedis	Incertae Sedis	Incertae Sedis	Incertae Sedis	5	4995	CLZ67	5	10	200
Bacteria	PAUC34f	Incertae Sedis	Incertae Sedis	Incertae Sedis	Incertae Sedis	uncultured bacterium HF0500_16O16	4	4995	CLZ67	5	10	200
Bacteria	PAUC34f	Incertae Sedis	Incertae Sedis	Incertae Sedis	Incertae Sedis	uncultured bacterium	3	4995	CLZ67	5	10	200
Bacteria	Planctomycetota	028H05-P-BN-P5	Incertae Sedis	Incertae Sedis	Incertae Sedis	uncultured bacterium	1	4995	CLZ67	5	10	200
Bacteria	Planctomycetota	OM190	Incertae Sedis	Incertae Sedis	Incertae Sedis	uncultured bacterium	7	4995	CLZ67	5	10	200
Bacteria	Planctomycetota	OM190	Incertae Sedis	Incertae Sedis	Incertae Sedis	Incertae Sedis	7	4995	CLZ67	5	10	200
Bacteria	Planctomycetota	OM190	Incertae Sedis	Incertae Sedis	Incertae Sedis	uncultured planctomycete	1	4995	CLZ67	5	10	200
Bacteria	Planctomycetota	Pla3 lineage	Incertae Sedis	Incertae Sedis	Incertae Sedis	uncultured bacterium	11	4995	CLZ67	5	10	200
Bacteria	Planctomycetota	Pla3 lineage	Incertae Sedis	Incertae Sedis	Incertae Sedis	Incertae Sedis	4	4995	CLZ67	5	10	200
Bacteria	Planctomycetota	Pla3 lineage	Incertae Sedis	Incertae Sedis	Incertae Sedis	marine metagenome	1	4995	CLZ67	5	10	200
Bacteria	Planctomycetota	Pla4 lineage	Incertae Sedis	Incertae Sedis	Incertae Sedis	uncultured bacterium	2	4995	CLZ67	5	10	200
Bacteria	Poribacteria	Incertae Sedis	Incertae Sedis	Incertae Sedis	Incertae Sedis	marine metagenome	2	4995	CLZ67	5	10	200
Bacteria	Poribacteria	Incertae Sedis	Incertae Sedis	Incertae Sedis	Incertae Sedis	Incertae Sedis	1	4995	CLZ67	5	10	200
Bacteria	SAR324 cladeMarine group B	Incertae Sedis	Incertae Sedis	Incertae Sedis	Candidatus Nitrosoarchaeum	Candidatus Nitrosoarchaeum	351	4995	CLZ67	5	10	200
Bacteria	SAR324 cladeMarine group B	Incertae Sedis	Incertae Sedis	Incertae Sedis	Candidatus Nitrosoarchaeum	uncultured bacterium	37	4995	CLZ67	5	10	200
Bacteria	SAR324 cladeMarine group B	Incertae Sedis	Incertae Sedis	Incertae Sedis	Candidatus Nitrosoarchaeum	uncultured SAR324 cluster bacterium	3	4995	CLZ67	5	10	200
Bacteria	SAR324 cladeMarine group B	Incertae Sedis	Incertae Sedis	Incertae Sedis	Candidatus Nitrosoarchaeum	uncultured bacterium HF0200_39L23	2	4995	CLZ67	5	10	200
Archaea	Thermoplasmatota	Thermoplasmata	Incertae Sedis	Incertae Sedis	Marine Group III	Marine Group III	30	4995	CLZ67	5	10	200
Archaea	Thermoplasmatota	Thermoplasmata	Incertae Sedis	Incertae Sedis	Marine Group III	uncultured marine archaeon	2	4995	CLZ67	5	10	200
Archaea	Thermoplasmatota	Thermoplasmata	Incertae Sedis	Incertae Sedis	Marine Group III	marine metagenome	2	4995	CLZ67	5	10	200
Archaea	Thermoplasmatota	Thermoplasmata	Incertae Sedis	Incertae Sedis	Marine Group III	uncultured marine group III euryarchaeote	1	4995	CLZ67	5	10	200
Bacteria	Pseudomonadota	Gammaproteobacteria	JTB23	Incertae Sedis	Incertae Sedis	uncultured bacterium	5	4995	CLZ67	5	10	200
Bacteria	Bacillota	Clostridia	Lachnospirales	Lachnospiraceae	Blautia	Blautia	1	4995	CLZ67	5	10	200
Bacteria	Pseudomonadota	Gammaproteobacteria	Legionellales	Legionellaceae	Legionella	Legionella pneumophila subsp. pneumophila str. Thunder Bay	11	4995	CLZ67	5	10	200
Bacteria	Verrucomicrobiota	Lentisphaeria	Lentisphaerales	Lentisphaeraceae	Lentisphaera	uncultured bacterium	5	4995	CLZ67	5	10	200
Bacteria	Verrucomicrobiota	Lentisphaeria	Lentisphaerales	Lentisphaeraceae	Lentisphaera	Lentisphaera	3	4995	CLZ67	5	10	200
Bacteria	Verrucomicrobiota	Lentisphaeria	Lentisphaerales	Lentisphaeraceae	Lentisphaera	Lentisphaera marina	1	4995	CLZ67	5	10	200
Archaea	Thermoplasmatota	Thermoplasmata	Marine Group II	Incertae Sedis	Incertae Sedis	Incertae Sedis	260	4995	CLZ67	5	10	200
Archaea	Thermoplasmatota	Thermoplasmata	Marine Group II	Incertae Sedis	Incertae Sedis	uncultured marine group II euryarchaeote AD1000-18-D2	10	4995	CLZ67	5	10	200
Archaea	Thermoplasmatota	Thermoplasmata	Marine Group II	Incertae Sedis	Incertae Sedis	unidentified archaeon	5	4995	CLZ67	5	10	200
Archaea	Thermoplasmatota	Thermoplasmata	Marine Group II	Incertae Sedis	Incertae Sedis	uncultured archaeon	5	4995	CLZ67	5	10	200
Archaea	Thermoplasmatota	Thermoplasmata	Marine Group II	Incertae Sedis	Incertae Sedis	uncultured marine archaeon	4	4995	CLZ67	5	10	200
Archaea	Thermoplasmatota	Thermoplasmata	Marine Group II	Incertae Sedis	Incertae Sedis	uncultured marine group II euryarchaeote KM3-72-G3	2	4995	CLZ67	5	10	200
Archaea	Thermoplasmatota	Thermoplasmata	Marine Group II	Incertae Sedis	Incertae Sedis	uncultured marine group II euryarchaeote DeepAnt-15E7	1	4995	CLZ67	5	10	200
Archaea	Thermoplasmatota	Thermoplasmata	Marine Group II	Incertae Sedis	Incertae Sedis	uncultured marine group II euryarchaeote HF500_47D04	1	4995	CLZ67	5	10	200
Bacteria	Actinomycetota	Acidimicrobiia	Microtrichales	Microtrichales	Microtrichales	Microtrichales	9	4995	CLZ67	5	10	200
Bacteria	Actinomycetota	Acidimicrobiia	Microtrichales	Microtrichaceae	Sva0996 marine group	uncultured bacterium	70	4995	CLZ67	5	10	200
Bacteria	Actinomycetota	Acidimicrobiia	Microtrichales	Microtrichaceae	Sva0996 marine group	Sva0996 marine group	65	4995	CLZ67	5	10	200
Bacteria	Actinomycetota	Acidimicrobiia	Microtrichales	Microtrichaceae	Incertae Sedis	uncultured bacterium	16	4995	CLZ67	5	10	200
Bacteria	Actinomycetota	Acidimicrobiia	Microtrichales	Microtrichaceae	Microtrichaceae	Microtrichaceae	14	4995	CLZ67	5	10	200
Bacteria	Actinomycetota	Acidimicrobiia	Microtrichales	Microtrichaceae	Incertae Sedis	Incertae Sedis	2	4995	CLZ67	5	10	200
Bacteria	Actinomycetota	Acidimicrobiia	Microtrichales	Microtrichaceae	Sva0996 marine group	uncultured actinobacterium	2	4995	CLZ67	5	10	200
Bacteria	Actinomycetota	Acidimicrobiia	Microtrichales	Microtrichaceae	Sva0996 marine group	uncultured bacterium AD12-A11	2	4995	CLZ67	5	10	200
Bacteria	Actinomycetota	Acidimicrobiia	Microtrichales	Microtrichaceae	Sva0996 marine group	marine metagenome	1	4995	CLZ67	5	10	200
Bacteria	Actinomycetota	Acidimicrobiia	Microtrichales	Microtrichaceae	Incertae Sedis	metagenome	1	4995	CLZ67	5	10	200
Bacteria	Actinomycetota	Actinobacteria	Mycobacteriales	Mycobacteriaceae	Mycobacterium	Mycobacterium	1	4995	CLZ67	5	10	200
Bacteria	Myxococcota	Myxococcia	Myxococcales	Myxococcaceae	P3OB-42	uncultured bacterium	8	4995	CLZ67	5	10	200
Bacteria	Myxococcota	Myxococcia	Myxococcales	Myxococcaceae	P3OB-42	P3OB-42	4	4995	CLZ67	5	10	200
Bacteria	Myxococcota	Myxococcia	Myxococcales	Myxococcaceae	P3OB-42	uncultured delta proteobacterium	1	4995	CLZ67	5	10	200
Bacteria	Pseudomonadota	Gammaproteobacteria	Nitrosococcales	Nitrosococcaceae	Nitrosococcaceae	Nitrosococcaceae	1	4995	CLZ67	5	10	200
Archaea	Thermoproteota	Nitrososphaeria	Nitrosopumilales	Nitrosopumilaceae	Incertae Sedis	Incertae Sedis	554	4995	CLZ67	5	10	200
Archaea	Thermoproteota	Nitrososphaeria	Nitrosopumilales	Nitrosopumilaceae	Nitrosopumilaceae	Nitrosopumilaceae	203	4995	CLZ67	5	10	200
Archaea	Thermoproteota	Nitrososphaeria	Nitrosopumilales	Nitrosopumilaceae	Incertae Sedis	uncultured archaeon	41	4995	CLZ67	5	10	200
Archaea	Thermoproteota	Nitrososphaeria	Nitrosopumilales	Nitrosopumilaceae	Incertae Sedis	Thaumarchaeota archaeon SCGC AAA007-O23	8	4995	CLZ67	5	10	200
Archaea	Thermoproteota	Nitrososphaeria	Nitrosopumilales	Nitrosopumilaceae	Candidatus Nitrosopelagicus	uncultured archaeon	5	4995	CLZ67	5	10	200
Archaea	Thermoproteota	Nitrososphaeria	Nitrosopumilales	Nitrosopumilaceae	Incertae Sedis	uncultured marine archaeon	5	4995	CLZ67	5	10	200
Archaea	Thermoproteota	Nitrososphaeria	Nitrosopumilales	Nitrosopumilaceae	Candidatus Nitrosopumilus	Candidatus Nitrosopumilus	3	4995	CLZ67	5	10	200
Archaea	Thermoproteota	Nitrososphaeria	Nitrosopumilales	Nitrosopumilaceae	Incertae Sedis	uncultured marine group I thaumarchaeote	3	4995	CLZ67	5	10	200
Archaea	Thermoproteota	Nitrososphaeria	Nitrosopumilales	Nitrosopumilaceae	Incertae Sedis	uncultured thaumarchaeote	3	4995	CLZ67	5	10	200
Archaea	Thermoproteota	Nitrososphaeria	Nitrosopumilales	Nitrosopumilaceae	Incertae Sedis	uncultured marine thaumarchaeote KM3_69_H10	2	4995	CLZ67	5	10	200
Archaea	Thermoproteota	Nitrososphaeria	Nitrosopumilales	Nitrosopumilaceae	Candidatus Nitrosopelagicus	Candidatus Nitrosopelagicus	2	4995	CLZ67	5	10	200
Archaea	Thermoproteota	Nitrososphaeria	Nitrosopumilales	Nitrosopumilaceae	Nitrosarchaeum	uncultured archaeon	1	4995	CLZ67	5	10	200
Archaea	Thermoproteota	Nitrososphaeria	Nitrosopumilales	Nitrosopumilaceae	Incertae Sedis	uncultured marine crenarchaeote AD1000-207-H3	1	4995	CLZ67	5	10	200
Archaea	Thermoproteota	Nitrososphaeria	Nitrosopumilales	Nitrosopumilaceae	Incertae Sedis	uncultured marine crenarchaeote SAT1000-49-D2	1	4995	CLZ67	5	10	200
Bacteria	Nitrospinota	Nitrospinia	Nitrospinales	Nitrospinaceae	Nitrospina	Nitrospina	67	4995	CLZ67	5	10	200
Bacteria	Nitrospinota	Nitrospinia	Nitrospinales	Nitrospinaceae	Nitrospina	uncultured bacterium	21	4995	CLZ67	5	10	200
Bacteria	Nitrospinota	Nitrospinia	Nitrospinales	Nitrospinaceae	LS-NOB	LS-NOB	14	4995	CLZ67	5	10	200
Bacteria	Nitrospinota	Nitrospinia	Nitrospinales	Nitrospinaceae	Nitrospinaceae	Nitrospinaceae	5	4995	CLZ67	5	10	200
Bacteria	Nitrospinota	Nitrospinia	Nitrospinales	Nitrospinaceae	Nitrospina	uncultured delta proteobacterium	1	4995	CLZ67	5	10	200
Bacteria	Nitrospinota	Nitrospinia	Nitrospinales	Nitrospinaceae	LS-NOB	uncultured bacterium	1	4995	CLZ67	5	10	200
Bacteria	Nitrospinota	Nitrospinia	Nitrospinales	Nitrospinaceae	LS-NOB	uncultured marine microorganism	1	4995	CLZ67	5	10	200
Bacteria	Nitrospirota	Nitrospiria	Nitrospirales	Nitrospiraceae	Nitrospira	Nitrospira	2	4995	CLZ67	5	10	200
Bacteria	Bdellovibrionota	Oligoflexia	Oligoflexales	Oligoflexaceae	Incertae Sedis	Incertae Sedis	1	4995	CLZ67	5	10	200
Bacteria	Bdellovibrionota	Oligoflexia	Oligoflexales	Oligoflexaceae	Incertae Sedis	uncultured bacterium	1	4995	CLZ67	5	10	200
Bacteria	Bdellovibrionota	Oligoflexia	Oligoflexales	Oligoflexaceae	Incertae Sedis	uncultured proteobacterium	1	4995	CLZ67	5	10	200
Bacteria	Verrucomicrobiota	Verrucomicrobiia	Opitutales	Opitutales	Opitutales	Opitutales	1	4995	CLZ67	5	10	200
Bacteria	Verrucomicrobiota	Verrucomicrobiia	Opitutales	Puniceicoccaceae	MB11C04 marine group	MB11C04 marine group	13	4995	CLZ67	5	10	200
Bacteria	Verrucomicrobiota	Verrucomicrobiia	Opitutales	Puniceicoccaceae	MB11C04 marine group	uncultured bacterium	3	4995	CLZ67	5	10	200
Bacteria	Verrucomicrobiota	Verrucomicrobiia	Opitutales	Puniceicoccaceae	A714019	uncultured verrucomicrobium HF0500_27H16	2	4995	CLZ67	5	10	200
Bacteria	Verrucomicrobiota	Verrucomicrobiia	Opitutales	Puniceicoccaceae	MB11C04 marine group	uncultured marine microorganism	2	4995	CLZ67	5	10	200
Bacteria	Verrucomicrobiota	Verrucomicrobiia	Opitutales	Puniceicoccaceae	A714019	A714019	1	4995	CLZ67	5	10	200
Bacteria	Verrucomicrobiota	Verrucomicrobiia	Opitutales	Puniceicoccaceae	Incertae Sedis	Incertae Sedis	1	4995	CLZ67	5	10	200
Bacteria	Pseudomonadota	Gammaproteobacteria	P0X4b2H11	Incertae Sedis	Incertae Sedis	uncultured bacterium	1	4995	CLZ67	5	10	200
Bacteria	Pseudomonadota	Alphaproteobacteria	Parvibaculales	OCS116 clade	Incertae Sedis	Incertae Sedis	6	4995	CLZ67	5	10	200
Bacteria	Thermodesulfobacteriota	Desulfuromonadia	PB19	Incertae Sedis	Incertae Sedis	Incertae Sedis	4	4995	CLZ67	5	10	200
Bacteria	Thermodesulfobacteriota	Desulfuromonadia	PB19	Incertae Sedis	Incertae Sedis	uncultured bacterium	2	4995	CLZ67	5	10	200
Bacteria	Thermodesulfobacteriota	Desulfuromonadia	PB19	Incertae Sedis	Incertae Sedis	uncultured marine bacterium	1	4995	CLZ67	5	10	200
Bacteria	Thermodesulfobacteriota	Desulfuromonadia	PB19	Incertae Sedis	Incertae Sedis	uncultured delta proteobacterium	1	4995	CLZ67	5	10	200
Bacteria	Pseudomonadota	Alphaproteobacteria	Pelagibacterales	Pelagibacterales	Pelagibacterales	Pelagibacterales	181	4995	CLZ67	5	10	200
Bacteria	Pseudomonadota	Alphaproteobacteria	Pelagibacterales	Clade I	Clade I	Clade I	210	4995	CLZ67	5	10	200
Bacteria	Pseudomonadota	Alphaproteobacteria	Pelagibacterales	Clade I	Clade Ib	Clade Ib	59	4995	CLZ67	5	10	200
Bacteria	Pseudomonadota	Alphaproteobacteria	Pelagibacterales	Clade I	Clade Ia	Clade Ia	22	4995	CLZ67	5	10	200
Bacteria	Pseudomonadota	Alphaproteobacteria	Pelagibacterales	Clade I	Incertae Sedis	Incertae Sedis	19	4995	CLZ67	5	10	200
Bacteria	Pseudomonadota	Alphaproteobacteria	Pelagibacterales	Clade I	Clade Ib	uncultured bacterium	19	4995	CLZ67	5	10	200
Bacteria	Pseudomonadota	Alphaproteobacteria	Pelagibacterales	Clade I	Incertae Sedis	uncultured bacterium	16	4995	CLZ67	5	10	200
Bacteria	Pseudomonadota	Alphaproteobacteria	Pelagibacterales	Clade I	Clade Ia	uncultured bacterium	4	4995	CLZ67	5	10	200
Bacteria	Pseudomonadota	Alphaproteobacteria	Pelagibacterales	Clade I	Clade Ib	uncultured marine microorganism	2	4995	CLZ67	5	10	200
Bacteria	Pseudomonadota	Alphaproteobacteria	Pelagibacterales	Clade I	Clade Ia	marine metagenome	2	4995	CLZ67	5	10	200
Bacteria	Pseudomonadota	Alphaproteobacteria	Pelagibacterales	Clade I	Clade Ib	marine metagenome	1	4995	CLZ67	5	10	200
Bacteria	Pseudomonadota	Alphaproteobacteria	Pelagibacterales	Clade I	Incertae Sedis	uncultured Pelagibacterales bacterium	1	4995	CLZ67	5	10	200
Bacteria	Pseudomonadota	Alphaproteobacteria	Pelagibacterales	Clade II	Incertae Sedis	Incertae Sedis	115	4995	CLZ67	5	10	200
Bacteria	Pseudomonadota	Alphaproteobacteria	Pelagibacterales	Clade II	Incertae Sedis	uncultured bacterium	75	4995	CLZ67	5	10	200
Bacteria	Pseudomonadota	Alphaproteobacteria	Pelagibacterales	Clade II	Incertae Sedis	uncultured organism	1	4995	CLZ67	5	10	200
Bacteria	Pseudomonadota	Alphaproteobacteria	Pelagibacterales	Clade IV	Incertae Sedis	uncultured bacterium	6	4995	CLZ67	5	10	200
Bacteria	Pseudomonadota	Alphaproteobacteria	Pelagibacterales	Clade IV	Incertae Sedis	Incertae Sedis	6	4995	CLZ67	5	10	200
Bacteria	Pseudomonadota	Alphaproteobacteria	Pelagibacterales	Incertae Sedis	Incertae Sedis	uncultured bacterium	2	4995	CLZ67	5	10	200
Bacteria	Planctomycetota	Phycisphaerae	Phycisphaerales	Phycisphaeraceae	FS140-16B-02 marine group	FS140-16B-02 marine group	2	4995	CLZ67	5	10	200
Bacteria	Planctomycetota	Phycisphaerae	Phycisphaerales	Phycisphaeraceae	CL500-3	CL500-3	2	4995	CLZ67	5	10	200
Bacteria	Planctomycetota	Phycisphaerae	Phycisphaerales	Phycisphaeraceae	JL-ETNP-F27	JL-ETNP-F27	2	4995	CLZ67	5	10	200
Bacteria	Planctomycetota	Phycisphaerae	Phycisphaerales	Phycisphaeraceae	JL-ETNP-F27	uncultured bacterium	2	4995	CLZ67	5	10	200
Bacteria	Planctomycetota	Phycisphaerae	Phycisphaerales	Phycisphaeraceae	JL-ETNP-F27	metagenome	1	4995	CLZ67	5	10	200
Bacteria	Planctomycetota	Phycisphaerae	Phycisphaerales	Phycisphaeraceae	Urania-1B-19 marine sediment group	uncultured bacterium	1	4995	CLZ67	5	10	200
Bacteria	Planctomycetota	Phycisphaerae	Phycisphaerales	Phycisphaeraceae	FS140-16B-02 marine group	uncultured bacterium	1	4995	CLZ67	5	10	200
Bacteria	Planctomycetota	Planctomycetes	Pirellulales	Pirellulaceae	Incertae Sedis	Incertae Sedis	7	4995	CLZ67	5	10	200
Bacteria	Planctomycetota	Planctomycetes	Pirellulales	Pirellulaceae	Incertae Sedis	uncultured bacterium	4	4995	CLZ67	5	10	200
Bacteria	Planctomycetota	Planctomycetes	Pirellulales	Pirellulaceae	Pirellulaceae	Pirellulaceae	2	4995	CLZ67	5	10	200
Bacteria	Pseudomonadota	Gammaproteobacteria	Piscirickettsiales	Piscirickettsiaceae	Candidatus Endoecteinascidia	Candidatus Endoecteinascidia	2	4995	CLZ67	5	10	200
Bacteria	Planctomycetota	Planctomycetes	Planctomycetales	Gimesiaceae	Incertae Sedis	Incertae Sedis	1	4995	CLZ67	5	10	200
Bacteria	Planctomycetota	Planctomycetes	Planctomycetales	Incertae Sedis	Incertae Sedis	uncultured bacterium	4	4995	CLZ67	5	10	200
Bacteria	Planctomycetota	Planctomycetes	Planctomycetales	Incertae Sedis	Incertae Sedis	Incertae Sedis	1	4995	CLZ67	5	10	200
Bacteria	Planctomycetota	Planctomycetes	Planctomycetales	Rubinisphaeraceae	Incertae Sedis	Incertae Sedis	3	4995	CLZ67	5	10	200
Bacteria	Myxococcota	Polyangiia	Polyangiales	Polyangiales	Polyangiales	Polyangiales	1	4995	CLZ67	5	10	200
Bacteria	Myxococcota	Polyangiia	Polyangiales	Sandaracinaceae	Incertae Sedis	uncultured bacterium	1	4995	CLZ67	5	10	200
Bacteria	Pseudomonadota	Gammaproteobacteria	Pseudomonadales	Pseudomonadales	Pseudomonadales	Pseudomonadales	33	4995	CLZ67	5	10	200
Bacteria	Pseudomonadota	Gammaproteobacteria	Pseudomonadales	Alcanivoracaceae1	Alcanivorax	Alcanivorax	2	4995	CLZ67	5	10	200
Bacteria	Pseudomonadota	Gammaproteobacteria	Pseudomonadales	Cellvibrionaceae	Cellvibrionaceae	Cellvibrionaceae	1	4995	CLZ67	5	10	200
Bacteria	Pseudomonadota	Gammaproteobacteria	Pseudomonadales	KI89A clade	Incertae Sedis	Incertae Sedis	12	4995	CLZ67	5	10	200
Bacteria	Pseudomonadota	Gammaproteobacteria	Pseudomonadales	KI89A clade	Incertae Sedis	uncultured marine microorganism	5	4995	CLZ67	5	10	200
Bacteria	Pseudomonadota	Gammaproteobacteria	Pseudomonadales	KI89A clade	Incertae Sedis	uncultured bacterium	2	4995	CLZ67	5	10	200
Bacteria	Pseudomonadota	Gammaproteobacteria	Pseudomonadales	Marinobacteraceae	Marinobacter	Marinobacter	1	4995	CLZ67	5	10	200
Bacteria	Pseudomonadota	Gammaproteobacteria	Pseudomonadales	Moraxellaceae	Acinetobacter	Acinetobacter lwoffii WJ10621	1	4995	CLZ67	5	10	200
Bacteria	Pseudomonadota	Gammaproteobacteria	Pseudomonadales	Nitrincolaceae	Incertae Sedis	uncultured bacterium	1	4995	CLZ67	5	10	200
Bacteria	Pseudomonadota	Gammaproteobacteria	Pseudomonadales	OM182 clade	Incertae Sedis	Incertae Sedis	5	4995	CLZ67	5	10	200
Bacteria	Pseudomonadota	Gammaproteobacteria	Pseudomonadales	OM182 clade	Incertae Sedis	uncultured bacterium	2	4995	CLZ67	5	10	200
Bacteria	Pseudomonadota	Gammaproteobacteria	Pseudomonadales	OM182 clade	Incertae Sedis	seawater metagenome	1	4995	CLZ67	5	10	200
Bacteria	Pseudomonadota	Gammaproteobacteria	Pseudomonadales	Pseudohongiellaceae	Pseudohongiella	uncultured bacterium	10	4995	CLZ67	5	10	200
Bacteria	Pseudomonadota	Gammaproteobacteria	Pseudomonadales	Pseudohongiellaceae	Pseudohongiella	Pseudohongiella	6	4995	CLZ67	5	10	200
Bacteria	Pseudomonadota	Gammaproteobacteria	Pseudomonadales	Pseudohongiellaceae	Pseudohongiella	uncultured marine microorganism	3	4995	CLZ67	5	10	200
Bacteria	Pseudomonadota	Gammaproteobacteria	Pseudomonadales	Pseudomonadaceae	Pseudomonas	Pseudomonas	1	4995	CLZ67	5	10	200
Bacteria	Pseudomonadota	Gammaproteobacteria	Pseudomonadales	SAR86 clade	Incertae Sedis	Incertae Sedis	77	4995	CLZ67	5	10	200
Bacteria	Pseudomonadota	Gammaproteobacteria	Pseudomonadales	SAR86 clade	Incertae Sedis	SAR86 cluster bacterium REDSEA-S09_B4	9	4995	CLZ67	5	10	200
Bacteria	Pseudomonadota	Gammaproteobacteria	Pseudomonadales	SAR86 clade	Incertae Sedis	uncultured bacterium	6	4995	CLZ67	5	10	200
Bacteria	Pseudomonadota	Gammaproteobacteria	Pseudomonadales	SAR86 clade	Incertae Sedis	uncultured marine bacterium	2	4995	CLZ67	5	10	200
Bacteria	Pseudomonadota	Gammaproteobacteria	Pseudomonadales	SAR86 clade	Incertae Sedis	uncultured bacterium AD235-B9	1	4995	CLZ67	5	10	200
Bacteria	Pseudomonadota	Gammaproteobacteria	Pseudomonadales	SAR86 clade	Incertae Sedis	uncultured SAR86 cluster bacterium	1	4995	CLZ67	5	10	200
Bacteria	Pseudomonadota	Gammaproteobacteria	Pseudomonadales	Spongiibacteraceae	Sinobacterium	Sinobacterium	1	4995	CLZ67	5	10	200
Bacteria	Pseudomonadota	Gammaproteobacteria	Pseudomonadales	Spongiibacteraceae	Litorivivens	Litorivivens	1	4995	CLZ67	5	10	200
Bacteria	Pseudomonadota	Gammaproteobacteria	Pseudomonadales	Spongiibacteraceae	Spongiibacteraceae	Spongiibacteraceae	1	4995	CLZ67	5	10	200
Bacteria	Pseudomonadota	Gammaproteobacteria	Pseudomonadales	Spongiibacteraceae	Sinobacterium	uncultured bacterium	1	4995	CLZ67	5	10	200
Bacteria	Pseudomonadota	Gammaproteobacteria	Pseudomonadales	Thioglobaceae	SUP05 cluster	uncultured bacterium	101	4995	CLZ67	5	10	200
Bacteria	Pseudomonadota	Gammaproteobacteria	Pseudomonadales	Thioglobaceae	SUP05 cluster	SUP05 cluster	63	4995	CLZ67	5	10	200
Bacteria	Pseudomonadota	Gammaproteobacteria	Pseudomonadales	Thioglobaceae	Thioglobaceae	Thioglobaceae	5	4995	CLZ67	5	10	200
Bacteria	Pseudomonadota	Alphaproteobacteria	Puniceispirillales	SAR116 clade	Incertae Sedis	uncultured bacterium	2	4995	CLZ67	5	10	200
Bacteria	Pseudomonadota	Alphaproteobacteria	Puniceispirillales	SAR116 clade	Incertae Sedis	Incertae Sedis	2	4995	CLZ67	5	10	200
Bacteria	Pseudomonadota	Alphaproteobacteria	Puniceispirillales	SAR116 clade	Incertae Sedis	uncultured proteobacterium	1	4995	CLZ67	5	10	200
Bacteria	Pseudomonadota	Alphaproteobacteria	Rhodobacterales	Paracoccaceae	Pseudooceanicola	Pseudooceanicola	2	4995	CLZ67	5	10	200
Bacteria	Pseudomonadota	Alphaproteobacteria	Rhodospirillales	AEGEAN-169 marine group	Incertae Sedis	uncultured bacterium	62	4995	CLZ67	5	10	200
Bacteria	Pseudomonadota	Alphaproteobacteria	Rhodospirillales	AEGEAN-169 marine group	Incertae Sedis	Incertae Sedis	54	4995	CLZ67	5	10	200
Bacteria	Pseudomonadota	Alphaproteobacteria	Rhodospirillales	Magnetospiraceae	Incertae Sedis	uncultured bacterium	6	4995	CLZ67	5	10	200
Bacteria	Pseudomonadota	Alphaproteobacteria	Rhodospirillales	Magnetospiraceae	Incertae Sedis	Incertae Sedis	4	4995	CLZ67	5	10	200
Bacteria	Pseudomonadota	Alphaproteobacteria	Rhodospirillales	Magnetospiraceae	Magnetospira	Magnetospira	3	4995	CLZ67	5	10	200
Bacteria	Pseudomonadota	Alphaproteobacteria	Rhodospirillales	Magnetospiraceae	Incertae Sedis	uncultured Alphaproteobacteria bacterium	1	4995	CLZ67	5	10	200
Bacteria	Pseudomonadota	Alphaproteobacteria	Rhodospirillales	Magnetospiraceae	Magnetospira	uncultured marine microorganism	1	4995	CLZ67	5	10	200
Bacteria	Pseudomonadota	Alphaproteobacteria	Rhodospirillales	Thalassospiraceae	Thalassospira	Thalassospira	1	4995	CLZ67	5	10	200
Bacteria	Rhodothermota	Rhodothermia	Rhodothermales	Rhodothermaceae	Incertae Sedis	uncultured bacterium	1	4995	CLZ67	5	10	200
Bacteria	Pseudomonadota	Alphaproteobacteria	Rickettsiales	Mitochondria	Incertae Sedis	Incertae Sedis	1	4995	CLZ67	5	10	200
Bacteria	Pseudomonadota	Alphaproteobacteria	Rickettsiales	S25-593	Incertae Sedis	Incertae Sedis	7	4995	CLZ67	5	10	200
Bacteria	Pseudomonadota	Gammaproteobacteria	Rickettsiellales	Rickettsiellaceae	Aquicella	uncultured bacterium	1	4995	CLZ67	5	10	200
Bacteria	Chloroflexota	Dehalococcoidia	S085	Incertae Sedis	Incertae Sedis	uncultured bacterium	1	4995	CLZ67	5	10	200
Bacteria	Chloroflexota	Dehalococcoidia	SAR202 clade	Incertae Sedis	Incertae Sedis	Incertae Sedis	26	4995	CLZ67	5	10	200
Bacteria	Chloroflexota	Dehalococcoidia	SAR202 clade	Incertae Sedis	Incertae Sedis	uncultured bacterium	14	4995	CLZ67	5	10	200
Bacteria	Chloroflexota	Dehalococcoidia	SAR202 clade	Incertae Sedis	Incertae Sedis	marine metagenome	6	4995	CLZ67	5	10	200
Bacteria	Chloroflexota	Dehalococcoidia	SAR202 clade	Incertae Sedis	Incertae Sedis	uncultured Chloroflexi bacterium	2	4995	CLZ67	5	10	200
Bacteria	Chloroflexota	Dehalococcoidia	SAR202 clade	Incertae Sedis	Incertae Sedis	hydrothermal vent metagenome	1	4995	CLZ67	5	10	200
Bacteria	Chloroflexota	Dehalococcoidia	SAR202 clade	Incertae Sedis	Incertae Sedis	uncultured deep-sea bacterium	1	4995	CLZ67	5	10	200
Bacteria	Bacteroidota	Bacteroidia	Sphingobacteriales	Lentimicrobiaceae	Incertae Sedis	uncultured bacterium	1	4995	CLZ67	5	10	200
Bacteria	Pseudomonadota	Alphaproteobacteria	Sphingomonadales	Sphingomonadaceae	Sphingomonadaceae	Sphingomonadaceae	2	4995	CLZ67	5	10	200
Bacteria	Pseudomonadota	Alphaproteobacteria	Sphingomonadales	Sphingomonadaceae	Qipengyuania	Qipengyuania	1	4995	CLZ67	5	10	200
Bacteria	Pseudomonadota	Gammaproteobacteria	Steroidobacterales	Woeseiaceae	Woeseia	uncultured bacterium	18	4995	CLZ67	5	10	200
Bacteria	Pseudomonadota	Gammaproteobacteria	Steroidobacterales	Woeseiaceae	Woeseia	Woeseia	8	4995	CLZ67	5	10	200
Bacteria	Cyanobacteriota	Cyanobacteriia	Synechococcales	Cyanobiaceae	Synechococcus CC9902	Synechococcus CC9902	2	4995	CLZ67	5	10	200
Bacteria	Cyanobacteriota	Cyanobacteriia	Synechococcales	Cyanobiaceae	Cyanobiaceae	Cyanobiaceae	1	4995	CLZ67	5	10	200
Bacteria	Cyanobacteriota	Cyanobacteriia	Synechococcales	Cyanobiaceae	Prochlorococcus MIT9313	Prochlorococcus MIT9313	1	4995	CLZ67	5	10	200
Bacteria	Pseudomonadota	Gammaproteobacteria	UBA10353 marine group	Incertae Sedis	Incertae Sedis	Incertae Sedis	52	4995	CLZ67	5	10	200
Bacteria	Pseudomonadota	Gammaproteobacteria	UBA10353 marine group	Incertae Sedis	Incertae Sedis	uncultured bacterium	8	4995	CLZ67	5	10	200
Bacteria	Pseudomonadota	Gammaproteobacteria	UBA10353 marine group	Incertae Sedis	Incertae Sedis	uncultured bacterium KM3-174-C5	1	4995	CLZ67	5	10	200
Bacteria	Verrucomicrobiota	Verrucomicrobiia	Verrucomicrobiales	DEV007	Incertae Sedis	Incertae Sedis	8	4995	CLZ67	5	10	200
Bacteria	Verrucomicrobiota	Verrucomicrobiia	Verrucomicrobiales	DEV007	Incertae Sedis	uncultured Verrucomicrobiaceae bacterium	2	4995	CLZ67	5	10	200
Bacteria	Verrucomicrobiota	Verrucomicrobiia	Verrucomicrobiales	Rubritaleaceae	Roseibacillus	Roseibacillus	6	4995	CLZ67	5	10	200
Bacteria	Verrucomicrobiota	Verrucomicrobiia	Verrucomicrobiales	Rubritaleaceae	Rubritalea	uncultured bacterium	1	4995	CLZ67	5	10	200
Bacteria	Verrucomicrobiota	Verrucomicrobiia	Verrucomicrobiales	Rubritaleaceae	Roseibacillus	uncultured bacterium	1	4995	CLZ67	5	10	200
Bacteria	Myxococcota	Polyangiia	VHS-B3-70	Incertae Sedis	Incertae Sedis	uncultured marine bacterium	1	4995	CLZ67	5	10	200
Bacteria	Acidobacteriota	Vicinamibacteria	Vicinamibacterales	Incertae Sedis	Incertae Sedis	Incertae Sedis	13	4995	CLZ67	5	10	200
Bacteria	Acidobacteriota	Vicinamibacteria	Vicinamibacterales	Incertae Sedis	Incertae Sedis	uncultured bacterium	9	4995	CLZ67	5	10	200
Bacteria	Acidobacteriota	Vicinamibacteria	Vicinamibacterales	Incertae Sedis	Incertae Sedis	uncultured organism	2	4995	CLZ67	5	10	200
Bacteria	Acidobacteriota	Vicinamibacteria	Vicinamibacterales	Incertae Sedis	Incertae Sedis	uncultured marine microorganism	1	4995	CLZ67	5	10	200
Bacteria	Verrucomicrobiota	Kiritimatiellia	WCHB1-41	Incertae Sedis	Incertae Sedis	uncultured bacterium	1	4995	CLZ67	5	10	200
Archaea	Nanoarchaeota	Nanoarchaeia	Woesearchaeales	Incertae Sedis	Incertae Sedis	Incertae Sedis	2	4995	CLZ67	5	10	200
Bacteria	Patescibacteria	ABY1	ABY1	ABY1	ABY1	ABY1	1	6438	CLZ65	5	10	300
Bacteria	Actinomycetota	Acidimicrobiia	Acidimicrobiia	Acidimicrobiia	Acidimicrobiia	Acidimicrobiia	1	6438	CLZ65	5	10	300
Bacteria	Actinomycetota	Actinomycetota	Actinomycetota	Actinomycetota	Actinomycetota	Actinomycetota	2	6438	CLZ65	5	10	300
Bacteria	Pseudomonadota	Alphaproteobacteria	Alphaproteobacteria	Alphaproteobacteria	Alphaproteobacteria	Alphaproteobacteria	38	6438	CLZ65	5	10	300
Archaea	Archaea	Archaea	Archaea	Archaea	Archaea	Archaea	2	6438	CLZ65	5	10	300
Bacteria	Bacteria	Bacteria	Bacteria	Bacteria	Bacteria	Bacteria	692	6438	CLZ65	5	10	300
Bacteria	Bdellovibrionota	Bdellovibrionota	Bdellovibrionota	Bdellovibrionota	Bdellovibrionota	Bdellovibrionota	1	6438	CLZ65	5	10	300
Bacteria	Chloroflexota	Chloroflexota	Chloroflexota	Chloroflexota	Chloroflexota	Chloroflexota	2	6438	CLZ65	5	10	300
Bacteria	Pseudomonadota	Gammaproteobacteria	Gammaproteobacteria	Gammaproteobacteria	Gammaproteobacteria	Gammaproteobacteria	426	6438	CLZ65	5	10	300
Bacteria	Nitrospinota	Nitrospinota	Nitrospinota	Nitrospinota	Nitrospinota	Nitrospinota	2	6438	CLZ65	5	10	300
Bacteria	Pseudomonadota	Pseudomonadota	Pseudomonadota	Pseudomonadota	Pseudomonadota	Pseudomonadota	13	6438	CLZ65	5	10	300
Archaea	Thermoplasmatota	Thermoplasmata	Thermoplasmata	Thermoplasmata	Thermoplasmata	Thermoplasmata	4	6438	CLZ65	5	10	300
Bacteria	Verrucomicrobiota	Verrucomicrobiota	Verrucomicrobiota	Verrucomicrobiota	Verrucomicrobiota	Verrucomicrobiota	1	6438	CLZ65	5	10	300
Bacteria	Bdellovibrionota	Oligoflexia	0319-6G20	Incertae Sedis	Incertae Sedis	Incertae Sedis	1	6438	CLZ65	5	10	300
Bacteria	Chloroflexota	Anaerolineae	Aggregatilineales	A4b	Incertae Sedis	uncultured organism	1	6438	CLZ65	5	10	300
Bacteria	Chloroflexota	Anaerolineae	Anaerolineales	Anaerolineaceae	Incertae Sedis	Incertae Sedis	2	6438	CLZ65	5	10	300
Bacteria	Chloroflexota	Anaerolineae	Anaerolineales	Anaerolineaceae	Incertae Sedis	marine metagenome	1	6438	CLZ65	5	10	300
Bacteria	Verrucomicrobiota	Verrucomicrobiia	Arctic97B-4 marine group	Incertae Sedis	Incertae Sedis	Incertae Sedis	46	6438	CLZ65	5	10	300
Bacteria	Verrucomicrobiota	Verrucomicrobiia	Arctic97B-4 marine group	Incertae Sedis	Incertae Sedis	uncultured bacterium	9	6438	CLZ65	5	10	300
Bacteria	Verrucomicrobiota	Verrucomicrobiia	Arctic97B-4 marine group	Incertae Sedis	Incertae Sedis	uncultured marine microorganism	1	6438	CLZ65	5	10	300
Bacteria	Pseudomonadota	Gammaproteobacteria	Arenicellales	Arenicellaceae	Incertae Sedis	uncultured bacterium	2	6438	CLZ65	5	10	300
Bacteria	Pseudomonadota	Gammaproteobacteria	Arenicellales	Arenicellaceae	Incertae Sedis	uncultured gamma proteobacterium	1	6438	CLZ65	5	10	300
Bacteria	Pseudomonadota	Gammaproteobacteria	AT-s2-59	Incertae Sedis	Incertae Sedis	uncultured bacterium	3	6438	CLZ65	5	10	300
Bacteria	Pseudomonadota	Alphaproteobacteria	AT-s3-44	Incertae Sedis	Incertae Sedis	Incertae Sedis	5	6438	CLZ65	5	10	300
Bacteria	Pseudomonadota	Alphaproteobacteria	AT-s3-44	Incertae Sedis	Incertae Sedis	uncultured bacterium	2	6438	CLZ65	5	10	300
Bacteria	Bacillota	Bacilli	Bacillales	Bacillaceae	Bacillus	Bacillus sp. SIT16	2	6438	CLZ65	5	10	300
Bacteria	Bacillota	Bacilli	Bacillales	Bacillaceae	Bacillus	Bacillus	1	6438	CLZ65	5	10	300
Bacteria	Bdellovibrionota	Bacteriovoracia	Bacteriovoracales	Bacteriovoracaceae	Bacteriovoracaceae	Bacteriovoracaceae	1	6438	CLZ65	5	10	300
Bacteria	Bdellovibrionota	Bacteriovoracia	Bacteriovoracales	Bacteriovoracaceae	Peredibacter	Peredibacter	1	6438	CLZ65	5	10	300
Bacteria	Bdellovibrionota	Bacteriovoracia	Bacteriovoracales	Bacteriovoracaceae	Incertae Sedis	Incertae Sedis	1	6438	CLZ65	5	10	300
Bacteria	Balneolota	Balneolia	Balneolales	Balneolaceae	Gracilimonas	uncultured Cytophagales bacterium	1	6438	CLZ65	5	10	300
Bacteria	Bdellovibrionota	Bdellovibrionia	Bdellovibrionales	Pseudobdellovibrionaceae	OM27 clade	OM27 clade	7	6438	CLZ65	5	10	300
Bacteria	Bdellovibrionota	Bdellovibrionia	Bdellovibrionales	Pseudobdellovibrionaceae	OM27 clade	uncultured delta proteobacterium	4	6438	CLZ65	5	10	300
Bacteria	Bdellovibrionota	Bdellovibrionia	Bdellovibrionales	Pseudobdellovibrionaceae	OM27 clade	uncultured bacterium	2	6438	CLZ65	5	10	300
Bacteria	Myxococcota	Polyangiia	Blfdi19	Incertae Sedis	Incertae Sedis	uncultured bacterium	3	6438	CLZ65	5	10	300
Bacteria	Planctomycetota	Brocadiae	Brocadiales	Scalinduaceae	Candidatus Scalindua	Candidatus Scalindua	12	6438	CLZ65	5	10	300
Bacteria	Planctomycetota	Brocadiae	Brocadiales	Scalinduaceae	Candidatus Scalindua	marine metagenome	1	6438	CLZ65	5	10	300
Bacteria	Patescibacteria	ABY1	Candidatus Komeilibacteria	Incertae Sedis	Incertae Sedis	uncultured bacterium	1	6438	CLZ65	5	10	300
Bacteria	Patescibacteria	ABY1	Candidatus Magasanikbacteria	Incertae Sedis	Incertae Sedis	uncultured Microgenomates group bacterium	2	6438	CLZ65	5	10	300
Bacteria	Patescibacteria	Gracilibacteria	Candidatus Peregrinibacteria	Incertae Sedis	Incertae Sedis	uncultured bacterium	1	6438	CLZ65	5	10	300
Bacteria	Fibrobacterota	Chitinivibrionia	Chitinivibrionales	Chitinispirillaceae	TG3	microbial mat metagenome	1	6438	CLZ65	5	10	300
Bacteria	Bacteroidota	Bacteroidia	Chitinophagales	Saprospiraceae	Aureispira	Aureispira	2	6438	CLZ65	5	10	300
Bacteria	Bacteroidota	Bacteroidia	Chitinophagales	Saprospiraceae	Incertae Sedis	Incertae Sedis	1	6438	CLZ65	5	10	300
Bacteria	Chlamydiota	Chlamydiia	Chlamydiales	Chlamydiales	Chlamydiales	Chlamydiales	3	6438	CLZ65	5	10	300
Bacteria	Chlamydiota	Chlamydiia	Chlamydiales	Simkaniaceae	Incertae Sedis	Incertae Sedis	1	6438	CLZ65	5	10	300
Bacteria	Cyanobacteriota	Cyanobacteriia	Chloroplast	Incertae Sedis	Incertae Sedis	uncultured marine eukaryote	1	6438	CLZ65	5	10	300
Bacteria	Cyanobacteriota	Cyanobacteriia	Chloroplast	Incertae Sedis	Incertae Sedis	uncultured bacterium	1	6438	CLZ65	5	10	300
Bacteria	Cyanobacteriota	Cyanobacteriia	Chloroplast	Incertae Sedis	Incertae Sedis	Incertae Sedis	1	6438	CLZ65	5	10	300
Bacteria	Pseudomonadota	Gammaproteobacteria	Coxiellales	Coxiellaceae	Coxiella	Coxiella	4	6438	CLZ65	5	10	300
Bacteria	Pseudomonadota	Gammaproteobacteria	Coxiellales	Coxiellaceae	Coxiella	uncultured gamma proteobacterium	2	6438	CLZ65	5	10	300
Bacteria	Pseudomonadota	Gammaproteobacteria	Coxiellales	Coxiellaceae	Coxiella	uncultured marine bacterium	1	6438	CLZ65	5	10	300
Bacteria	Pseudomonadota	Gammaproteobacteria	Coxiellales	Coxiellaceae	Coxiella	uncultured bacterium	1	6438	CLZ65	5	10	300
Bacteria	Bacteroidota	Bacteroidia	Cytophagales	Amoebophilaceae	Candidatus Amoebophilus	uncultured bacterium	1	6438	CLZ65	5	10	300
Bacteria	Bacteroidota	Bacteroidia	Cytophagales	Cyclobacteriaceae	Marinoscillum	Marinoscillum	9	6438	CLZ65	5	10	300
Bacteria	Bacteroidota	Bacteroidia	Cytophagales	Cyclobacteriaceae	Marinoscillum	marine metagenome	3	6438	CLZ65	5	10	300
Bacteria	Bacteroidota	Bacteroidia	Cytophagales	Cyclobacteriaceae	Incertae Sedis	uncultured bacterium	1	6438	CLZ65	5	10	300
Bacteria	Bacteroidota	Bacteroidia	Cytophagales	Cyclobacteriaceae	Incertae Sedis	uncultured Flammeovirgaceae bacterium	1	6438	CLZ65	5	10	300
Bacteria	Bacteroidota	Bacteroidia	Cytophagales	Cyclobacteriaceae	Reichenbachiella	Reichenbachiella	1	6438	CLZ65	5	10	300
Bacteria	Bacteroidota	Bacteroidia	Cytophagales	Cyclobacteriaceae	Incertae Sedis	uncultured organism	1	6438	CLZ65	5	10	300
Bacteria	Dadabacteria	Dadabacteriia	Dadabacteriales	Incertae Sedis	CSP1-2	CSP1-2	1	6438	CLZ65	5	10	300
Bacteria	Pseudomonadota	Alphaproteobacteria	Defluviicoccales	Incertae Sedis	Incertae Sedis	Incertae Sedis	7	6438	CLZ65	5	10	300
Bacteria	Pseudomonadota	Alphaproteobacteria	Defluviicoccales	Incertae Sedis	Incertae Sedis	uncultured organism	1	6438	CLZ65	5	10	300
Bacteria	Pseudomonadota	Alphaproteobacteria	Defluviicoccales	Incertae Sedis	Incertae Sedis	uncultured bacterium	1	6438	CLZ65	5	10	300
Bacteria	Pseudomonadota	Gammaproteobacteria	Ectothiorhodospirales	Ectothiorhodospiraceae	Incertae Sedis	uncultured bacterium	1	6438	CLZ65	5	10	300
Bacteria	Pseudomonadota	Gammaproteobacteria	Ectothiorhodospirales	Ectothiorhodospiraceae	Incertae Sedis	Incertae Sedis	1	6438	CLZ65	5	10	300
Bacteria	Pseudomonadota	Gammaproteobacteria	Enterobacterales	Alteromonadaceae	Alteromonadaceae	Alteromonadaceae	1	6438	CLZ65	5	10	300
Bacteria	Pseudomonadota	Gammaproteobacteria	Enterobacterales	Colwelliaceae	Colwellia	Colwellia	1	6438	CLZ65	5	10	300
Bacteria	Pseudomonadota	Gammaproteobacteria	Enterobacterales	Idiomarinaceae	Idiomarina	Idiomarina	2	6438	CLZ65	5	10	300
Bacteria	Pseudomonadota	Gammaproteobacteria	Enterobacterales	Idiomarinaceae	Idiomarinaceae	Idiomarinaceae	1	6438	CLZ65	5	10	300
Bacteria	Pseudomonadota	Gammaproteobacteria	Enterobacterales	Vibrionaceae	Vibrio	Vibrio diabolicus	3	6438	CLZ65	5	10	300
Bacteria	Pseudomonadota	Gammaproteobacteria	Enterobacterales	Vibrionaceae	Photobacterium	Photobacterium	2	6438	CLZ65	5	10	300
Bacteria	Pseudomonadota	Gammaproteobacteria	Enterobacterales	Vibrionaceae	Vibrio	Vibrio	2	6438	CLZ65	5	10	300
Bacteria	Pseudomonadota	Gammaproteobacteria	Enterobacterales	Vibrionaceae	Paraphotobacterium	Paraphotobacterium	1	6438	CLZ65	5	10	300
Bacteria	Pseudomonadota	Gammaproteobacteria	Enterobacterales	Yersiniaceae	Yersiniaceae	Yersiniaceae	1	6438	CLZ65	5	10	300
Bacteria	Pseudomonadota	Gammaproteobacteria	EPR3968-O8a-Bc78	Incertae Sedis	Incertae Sedis	Incertae Sedis	1	6438	CLZ65	5	10	300
Bacteria	Pseudomonadota	Gammaproteobacteria	EPR3968-O8a-Bc78	Incertae Sedis	Incertae Sedis	uncultured bacterium	1	6438	CLZ65	5	10	300
Bacteria	Fibrobacterota	Fibrobacteria	Fibrobacterales	Fibrobacteraceae	possible genus 05	termite gut metagenome	1	6438	CLZ65	5	10	300
Bacteria	Bacteroidota	Bacteroidia	Flavobacteriales	Crocinitomicaceae	Fluviicola	Fluviicola	1	6438	CLZ65	5	10	300
Bacteria	Bacteroidota	Bacteroidia	Flavobacteriales	Crocinitomicaceae	Crocinitomicaceae	Crocinitomicaceae	1	6438	CLZ65	5	10	300
Bacteria	Bacteroidota	Bacteroidia	Flavobacteriales	Crocinitomicaceae	Fluviicola	uncultured bacterium	1	6438	CLZ65	5	10	300
Bacteria	Bacteroidota	Bacteroidia	Flavobacteriales	Flavobacteriaceae	NS5 marine group	NS5 marine group	4	6438	CLZ65	5	10	300
Bacteria	Bacteroidota	Bacteroidia	Flavobacteriales	Flavobacteriaceae	NS2b marine group	uncultured bacterium	4	6438	CLZ65	5	10	300
Bacteria	Bacteroidota	Bacteroidia	Flavobacteriales	Flavobacteriaceae	NS2b marine group	marine metagenome	2	6438	CLZ65	5	10	300
Bacteria	Bacteroidota	Bacteroidia	Flavobacteriales	Flavobacteriaceae	Pseudofulvibacter	Pseudofulvibacter	1	6438	CLZ65	5	10	300
Bacteria	Bacteroidota	Bacteroidia	Flavobacteriales	Flavobacteriaceae	NS4 marine group	NS4 marine group	1	6438	CLZ65	5	10	300
Bacteria	Bacteroidota	Bacteroidia	Flavobacteriales	Flavobacteriaceae	NS2b marine group	NS2b marine group	1	6438	CLZ65	5	10	300
Bacteria	Bacteroidota	Bacteroidia	Flavobacteriales	Flavobacteriaceae	NS5 marine group	uncultured bacterium	1	6438	CLZ65	5	10	300
Bacteria	Bacteroidota	Bacteroidia	Flavobacteriales	Flavobacteriaceae	Flavobacteriaceae	Flavobacteriaceae	1	6438	CLZ65	5	10	300
Bacteria	Bacteroidota	Bacteroidia	Flavobacteriales	NS7 marine group	Incertae Sedis	uncultured marine microorganism	1	6438	CLZ65	5	10	300
Bacteria	Bacteroidota	Bacteroidia	Flavobacteriales	NS9 marine group	Incertae Sedis	Incertae Sedis	27	6438	CLZ65	5	10	300
Bacteria	Bacteroidota	Bacteroidia	Flavobacteriales	NS9 marine group	Incertae Sedis	uncultured bacterium	8	6438	CLZ65	5	10	300
Bacteria	Bacteroidota	Bacteroidia	Flavobacteriales	NS9 marine group	Incertae Sedis	uncultured marine bacterium	4	6438	CLZ65	5	10	300
Bacteria	Pseudomonadota	Gammaproteobacteria	Francisellales	Francisellaceae	Francisellaceae	Francisellaceae	1	6438	CLZ65	5	10	300
Bacteria	Pseudomonadota	Gammaproteobacteria	Ga0077536	Incertae Sedis	Incertae Sedis	uncultured bacterium	1	6438	CLZ65	5	10	300
Bacteria	Pseudomonadota	Gammaproteobacteria	Halothiobacillales	Thioalkalibacteraceae	Guyparkeria	Guyparkeria	1	6438	CLZ65	5	10	300
Bacteria	Pseudomonadota	Gammaproteobacteria	HgCo23	Incertae Sedis	Incertae Sedis	Incertae Sedis	4	6438	CLZ65	5	10	300
Bacteria	Pseudomonadota	Gammaproteobacteria	HgCo23	Incertae Sedis	Incertae Sedis	uncultured bacterium	1	6438	CLZ65	5	10	300
Bacteria	Pseudomonadota	Gammaproteobacteria	HOC36	Incertae Sedis	Incertae Sedis	Incertae Sedis	15	6438	CLZ65	5	10	300
Bacteria	Pseudomonadota	Gammaproteobacteria	HOC36	Incertae Sedis	Incertae Sedis	uncultured bacterium	8	6438	CLZ65	5	10	300
Bacteria	Pseudomonadota	Gammaproteobacteria	HOC36	Incertae Sedis	Incertae Sedis	uncultured bacterium HF0770_27E13	1	6438	CLZ65	5	10	300
Bacteria	Pseudomonadota	Alphaproteobacteria	Hyphomicrobiales	Beijerinckiaceae	Methylobacterium	Methylobacterium sp. Leaf361	1	6438	CLZ65	5	10	300
Bacteria	Pseudomonadota	Alphaproteobacteria	Hyphomicrobiales	Hyphomicrobiaceae	Hyphomicrobiaceae	Hyphomicrobiaceae	1	6438	CLZ65	5	10	300
Bacteria	Pseudomonadota	Alphaproteobacteria	Hyphomicrobiales	Rhizobiaceae	Incertae Sedis	Incertae Sedis	1	6438	CLZ65	5	10	300
Bacteria	Pseudomonadota	Alphaproteobacteria	Hyphomicrobiales	Rhizobiaceae	Nitratireductor	uncultured bacterium	1	6438	CLZ65	5	10	300
Bacteria	Acidobacteriota	Subgroup 26	Incertae Sedis	Incertae Sedis	Incertae Sedis	Incertae Sedis	4	6438	CLZ65	5	10	300
Bacteria	AncK6	Incertae Sedis	Incertae Sedis	Incertae Sedis	Incertae Sedis	hydrothermal vent metagenome	1	6438	CLZ65	5	10	300
Bacteria	AncK6	Incertae Sedis	Incertae Sedis	Incertae Sedis	Incertae Sedis	uncultured bacterium	1	6438	CLZ65	5	10	300
Bacteria	Candidatus Eremiobacterota	Eremiobacteria	Incertae Sedis	Incertae Sedis	Incertae Sedis	hydrothermal vent metagenome	2	6438	CLZ65	5	10	300
Bacteria	Chloroflexota	JG30-KF-CM66	Incertae Sedis	Incertae Sedis	Incertae Sedis	marine metagenome	1	6438	CLZ65	5	10	300
Bacteria	Chloroflexota	N9D0	Incertae Sedis	Incertae Sedis	Incertae Sedis	marine metagenome	2	6438	CLZ65	5	10	300
Bacteria	Chloroflexota	OLB14	Incertae Sedis	Incertae Sedis	Incertae Sedis	uncultured bacterium	1	6438	CLZ65	5	10	300
Bacteria	Chloroflexota	TK10	Incertae Sedis	Incertae Sedis	Incertae Sedis	marine metagenome	1	6438	CLZ65	5	10	300
Bacteria	Chloroflexota	TK17	Incertae Sedis	Incertae Sedis	Incertae Sedis	uncultured bacterium	1	6438	CLZ65	5	10	300
Bacteria	Gemmatimonadota	BD2-11 terrestrial group	Incertae Sedis	Incertae Sedis	Incertae Sedis	Incertae Sedis	23	6438	CLZ65	5	10	300
Bacteria	Gemmatimonadota	BD2-11 terrestrial group	Incertae Sedis	Incertae Sedis	Incertae Sedis	uncultured bacterium	11	6438	CLZ65	5	10	300
Bacteria	LCP-89	Incertae Sedis	Incertae Sedis	Incertae Sedis	Incertae Sedis	uncultured bacterium	1	6438	CLZ65	5	10	300
Bacteria	Margulisbacteria	Incertae Sedis	Incertae Sedis	Incertae Sedis	Incertae Sedis	Incertae Sedis	3	6438	CLZ65	5	10	300
Bacteria	Margulisbacteria	Incertae Sedis	Incertae Sedis	Incertae Sedis	Incertae Sedis	uncultured bacterium	2	6438	CLZ65	5	10	300
Bacteria	Margulisbacteria	Incertae Sedis	Incertae Sedis	Incertae Sedis	Incertae Sedis	uncultured marine cyanobacterium	1	6438	CLZ65	5	10	300
Bacteria	Marinimicrobia SAR406 clade	Incertae Sedis	Incertae Sedis	Incertae Sedis	Incertae Sedis	Incertae Sedis	271	6438	CLZ65	5	10	300
Bacteria	Marinimicrobia SAR406 clade	Incertae Sedis	Incertae Sedis	Incertae Sedis	Incertae Sedis	uncultured bacterium	223	6438	CLZ65	5	10	300
Bacteria	Marinimicrobia SAR406 clade	Incertae Sedis	Incertae Sedis	Incertae Sedis	Incertae Sedis	hydrothermal vent metagenome	7	6438	CLZ65	5	10	300
Bacteria	Marinimicrobia SAR406 clade	Incertae Sedis	Incertae Sedis	Incertae Sedis	Incertae Sedis	Marinimicrobia bacterium SCGC AAA003-E22	3	6438	CLZ65	5	10	300
Bacteria	Marinimicrobia SAR406 clade	Incertae Sedis	Incertae Sedis	Incertae Sedis	Incertae Sedis	marine metagenome	3	6438	CLZ65	5	10	300
Bacteria	Marinimicrobia SAR406 clade	Incertae Sedis	Incertae Sedis	Incertae Sedis	Incertae Sedis	uncultured marine bacterium	2	6438	CLZ65	5	10	300
Bacteria	Marinimicrobia SAR406 clade	Incertae Sedis	Incertae Sedis	Incertae Sedis	Incertae Sedis	uncultured bacterium AD261-B2	1	6438	CLZ65	5	10	300
Bacteria	Marinimicrobia SAR406 clade	Incertae Sedis	Incertae Sedis	Incertae Sedis	Incertae Sedis	Marinimicrobia bacterium SCGC AAA003-L08	1	6438	CLZ65	5	10	300
Bacteria	Marinimicrobia SAR406 clade	Incertae Sedis	Incertae Sedis	Incertae Sedis	Incertae Sedis	uncultured Candidatus Marinimicrobia bacterium	1	6438	CLZ65	5	10	300
Bacteria	Myxococcota	bacteriap25	Incertae Sedis	Incertae Sedis	Incertae Sedis	uncultured bacterium	1	6438	CLZ65	5	10	300
Bacteria	NB1-j	Incertae Sedis	Incertae Sedis	Incertae Sedis	Incertae Sedis	uncultured bacterium	4	6438	CLZ65	5	10	300
Bacteria	NB1-j	Incertae Sedis	Incertae Sedis	Incertae Sedis	Incertae Sedis	Incertae Sedis	4	6438	CLZ65	5	10	300
Bacteria	NB1-j	Incertae Sedis	Incertae Sedis	Incertae Sedis	Incertae Sedis	uncultured marine bacterium	1	6438	CLZ65	5	10	300
Bacteria	Nitrospinota	P9X2b3D02	Incertae Sedis	Incertae Sedis	Incertae Sedis	Incertae Sedis	5	6438	CLZ65	5	10	300
Bacteria	Nitrospinota	P9X2b3D02	Incertae Sedis	Incertae Sedis	Incertae Sedis	uncultured bacterium	1	6438	CLZ65	5	10	300
Bacteria	Nitrospirota	BMS9AB35	Incertae Sedis	Incertae Sedis	Incertae Sedis	uncultured bacterium	1	6438	CLZ65	5	10	300
Bacteria	PAUC34f	Incertae Sedis	Incertae Sedis	Incertae Sedis	Incertae Sedis	Incertae Sedis	2	6438	CLZ65	5	10	300
Bacteria	PAUC34f	Incertae Sedis	Incertae Sedis	Incertae Sedis	Incertae Sedis	uncultured bacterium	2	6438	CLZ65	5	10	300
Bacteria	PAUC34f	Incertae Sedis	Incertae Sedis	Incertae Sedis	Incertae Sedis	uncultured bacterium HF0500_16O16	1	6438	CLZ65	5	10	300
Bacteria	Planctomycetota	OM190	Incertae Sedis	Incertae Sedis	Incertae Sedis	Incertae Sedis	9	6438	CLZ65	5	10	300
Bacteria	Planctomycetota	OM190	Incertae Sedis	Incertae Sedis	Incertae Sedis	uncultured bacterium	7	6438	CLZ65	5	10	300
Bacteria	Planctomycetota	OM190	Incertae Sedis	Incertae Sedis	Incertae Sedis	uncultured planctomycete	4	6438	CLZ65	5	10	300
Bacteria	Planctomycetota	OM190	Incertae Sedis	Incertae Sedis	Incertae Sedis	uncultured marine bacterium	1	6438	CLZ65	5	10	300
Bacteria	Planctomycetota	Pla3 lineage	Incertae Sedis	Incertae Sedis	Incertae Sedis	Incertae Sedis	9	6438	CLZ65	5	10	300
Bacteria	Planctomycetota	Pla3 lineage	Incertae Sedis	Incertae Sedis	Incertae Sedis	uncultured bacterium	8	6438	CLZ65	5	10	300
Bacteria	Planctomycetota	Pla4 lineage	Incertae Sedis	Incertae Sedis	Incertae Sedis	uncultured bacterium	2	6438	CLZ65	5	10	300
Bacteria	Planctomycetota	Pla4 lineage	Incertae Sedis	Incertae Sedis	Incertae Sedis	uncultured planctomycete	1	6438	CLZ65	5	10	300
Bacteria	Poribacteria	Incertae Sedis	Incertae Sedis	Incertae Sedis	Incertae Sedis	marine metagenome	3	6438	CLZ65	5	10	300
Bacteria	Poribacteria	Incertae Sedis	Incertae Sedis	Incertae Sedis	Incertae Sedis	Incertae Sedis	1	6438	CLZ65	5	10	300
Bacteria	SAR324 cladeMarine group B	Incertae Sedis	Incertae Sedis	Incertae Sedis	Candidatus Nitrosoarchaeum	Candidatus Nitrosoarchaeum	629	6438	CLZ65	5	10	300
Bacteria	SAR324 cladeMarine group B	Incertae Sedis	Incertae Sedis	Incertae Sedis	Candidatus Nitrosoarchaeum	uncultured bacterium	42	6438	CLZ65	5	10	300
Bacteria	SAR324 cladeMarine group B	Incertae Sedis	Incertae Sedis	Incertae Sedis	Candidatus Nitrosoarchaeum	uncultured SAR324 cluster bacterium	2	6438	CLZ65	5	10	300
Bacteria	SAR324 cladeMarine group B	Incertae Sedis	Incertae Sedis	Incertae Sedis	Candidatus Nitrosoarchaeum	uncultured delta proteobacterium	1	6438	CLZ65	5	10	300
Bacteria	SAR324 cladeMarine group B	Incertae Sedis	Incertae Sedis	Incertae Sedis	Candidatus Nitrosoarchaeum	uncultured bacterium HF0200_39L23	1	6438	CLZ65	5	10	300
Bacteria	SAR324 cladeMarine group B	Incertae Sedis	Incertae Sedis	Incertae Sedis	Candidatus Nitrosoarchaeum	uncultured delta proteobacterium HF0200_39N20	1	6438	CLZ65	5	10	300
Archaea	Thermoplasmatota	Thermoplasmata	Incertae Sedis	Incertae Sedis	Marine Group III	Marine Group III	25	6438	CLZ65	5	10	300
Archaea	Thermoplasmatota	Thermoplasmata	Incertae Sedis	Incertae Sedis	Marine Group III	marine metagenome	2	6438	CLZ65	5	10	300
Archaea	Thermoplasmatota	Thermoplasmata	Incertae Sedis	Incertae Sedis	Marine Group III	uncultured marine archaeon	1	6438	CLZ65	5	10	300
Archaea	Thermoplasmatota	Thermoplasmata	Incertae Sedis	Incertae Sedis	Marine Group III	uncultured marine group III euryarchaeote	1	6438	CLZ65	5	10	300
Archaea	Thermoproteota	Bathyarchaeia	Incertae Sedis	Incertae Sedis	Incertae Sedis	uncultured archaeon	1	6438	CLZ65	5	10	300
Bacteria	Pseudomonadota	Gammaproteobacteria	JTB23	Incertae Sedis	Incertae Sedis	uncultured bacterium	1	6438	CLZ65	5	10	300
Bacteria	Latescibacterota	Latescibacteria	Latescibacterales	Latescibacteraceae	Incertae Sedis	uncultured bacterium	1	6438	CLZ65	5	10	300
Bacteria	Pseudomonadota	Gammaproteobacteria	Legionellales	Legionellaceae	Legionella	Legionella pneumophila subsp. pneumophila str. Thunder Bay	30	6438	CLZ65	5	10	300
Bacteria	Pseudomonadota	Gammaproteobacteria	Legionellales	Legionellaceae	Legionella	Legionella	1	6438	CLZ65	5	10	300
Bacteria	Pseudomonadota	Gammaproteobacteria	Legionellales	Legionellaceae	Incertae Sedis	uncultured organism	1	6438	CLZ65	5	10	300
Bacteria	Pseudomonadota	Gammaproteobacteria	Legionellales	Legionellaceae	Legionella	uncultured bacterium	1	6438	CLZ65	5	10	300
Bacteria	Verrucomicrobiota	Lentisphaeria	Lentisphaerales	Lentisphaeraceae	Lentisphaera	uncultured bacterium	3	6438	CLZ65	5	10	300
Bacteria	Verrucomicrobiota	Lentisphaeria	Lentisphaerales	Lentisphaeraceae	Lentisphaera	Lentisphaera	1	6438	CLZ65	5	10	300
Archaea	Thermoproteota	Nitrososphaeria	Marine Benthic Group A	Incertae Sedis	Incertae Sedis	Incertae Sedis	2	6438	CLZ65	5	10	300
Archaea	Thermoplasmatota	Thermoplasmata	Marine Group II	Incertae Sedis	Incertae Sedis	Incertae Sedis	103	6438	CLZ65	5	10	300
Archaea	Thermoplasmatota	Thermoplasmata	Marine Group II	Incertae Sedis	Incertae Sedis	uncultured marine group II euryarchaeote DeepAnt-15E7	4	6438	CLZ65	5	10	300
Archaea	Thermoplasmatota	Thermoplasmata	Marine Group II	Incertae Sedis	Incertae Sedis	uncultured marine archaeon	3	6438	CLZ65	5	10	300
Archaea	Thermoplasmatota	Thermoplasmata	Marine Group II	Incertae Sedis	Incertae Sedis	uncultured marine group II euryarchaeote KM3-72-G3	3	6438	CLZ65	5	10	300
Archaea	Thermoplasmatota	Thermoplasmata	Marine Group II	Incertae Sedis	Incertae Sedis	uncultured marine group II euryarchaeote HF500_22F05	1	6438	CLZ65	5	10	300
Archaea	Thermoplasmatota	Thermoplasmata	Marine Group II	Incertae Sedis	Incertae Sedis	uncultured marine group II euryarchaeote HF130_28F07	1	6438	CLZ65	5	10	300
Archaea	Thermoplasmatota	Thermoplasmata	Marine Group II	Incertae Sedis	Incertae Sedis	uncultured marine group II euryarchaeote AD1000-18-D2	1	6438	CLZ65	5	10	300
Bacteria	Actinomycetota	Actinobacteria	Micrococcales	Microbacteriaceae	Microbacterium	Microbacterium	1	6438	CLZ65	5	10	300
Bacteria	Actinomycetota	Actinobacteria	Micrococcales	Microbacteriaceae	Microbacterium	marine metagenome	1	6438	CLZ65	5	10	300
Bacteria	Actinomycetota	Acidimicrobiia	Microtrichales	Microtrichales	Microtrichales	Microtrichales	5	6438	CLZ65	5	10	300
Bacteria	Actinomycetota	Acidimicrobiia	Microtrichales	Incertae Sedis	Incertae Sedis	Incertae Sedis	2	6438	CLZ65	5	10	300
Bacteria	Actinomycetota	Acidimicrobiia	Microtrichales	Microtrichaceae	Incertae Sedis	uncultured bacterium	47	6438	CLZ65	5	10	300
Bacteria	Actinomycetota	Acidimicrobiia	Microtrichales	Microtrichaceae	Sva0996 marine group	Sva0996 marine group	43	6438	CLZ65	5	10	300
Bacteria	Actinomycetota	Acidimicrobiia	Microtrichales	Microtrichaceae	Sva0996 marine group	uncultured bacterium	22	6438	CLZ65	5	10	300
Bacteria	Actinomycetota	Acidimicrobiia	Microtrichales	Microtrichaceae	Sva0996 marine group	uncultured actinobacterium	11	6438	CLZ65	5	10	300
Bacteria	Actinomycetota	Acidimicrobiia	Microtrichales	Microtrichaceae	Microtrichaceae	Microtrichaceae	10	6438	CLZ65	5	10	300
Bacteria	Actinomycetota	Acidimicrobiia	Microtrichales	Microtrichaceae	Incertae Sedis	Incertae Sedis	3	6438	CLZ65	5	10	300
Bacteria	Actinomycetota	Acidimicrobiia	Microtrichales	Microtrichaceae	Sva0996 marine group	uncultured bacterium AD12-A11	1	6438	CLZ65	5	10	300
Bacteria	Actinomycetota	Acidimicrobiia	Microtrichales	Microtrichaceae	Sva0996 marine group	uncultured marine bacterium	1	6438	CLZ65	5	10	300
Bacteria	Actinomycetota	Acidimicrobiia	Microtrichales	Microtrichaceae	Incertae Sedis	metagenome	1	6438	CLZ65	5	10	300
Bacteria	Planctomycetota	Phycisphaerae	MSBL9	SG8-4	Incertae Sedis	uncultured bacterium	1	6438	CLZ65	5	10	300
Bacteria	Actinomycetota	Actinobacteria	Mycobacteriales	Mycobacteriaceae	Mycobacterium	Mycobacterium	1	6438	CLZ65	5	10	300
Bacteria	Actinomycetota	Actinobacteria	Mycobacteriales	Nocardiaceae	Gordonia	Gordonia	1	6438	CLZ65	5	10	300
Bacteria	Myxococcota	Myxococcia	Myxococcales	Myxococcaceae	P3OB-42	uncultured bacterium	11	6438	CLZ65	5	10	300
Bacteria	Myxococcota	Myxococcia	Myxococcales	Myxococcaceae	P3OB-42	P3OB-42	3	6438	CLZ65	5	10	300
Bacteria	Myxococcota	Polyangiia	Nannocystales	Nannocystaceae	Nannocystaceae	Nannocystaceae	1	6438	CLZ65	5	10	300
Bacteria	Myxococcota	Polyangiia	Nannocystales	Nannocystaceae	Incertae Sedis	Incertae Sedis	1	6438	CLZ65	5	10	300
Bacteria	Pseudomonadota	Gammaproteobacteria	Nitrosococcales	Nitrosococcaceae	AqS1	AqS1	1	6438	CLZ65	5	10	300
Bacteria	Pseudomonadota	Gammaproteobacteria	Nitrosococcales	Nitrosococcaceae	Nitrosococcaceae	Nitrosococcaceae	1	6438	CLZ65	5	10	300
Archaea	Thermoproteota	Nitrososphaeria	Nitrosopumilales	Nitrosopumilaceae	Incertae Sedis	Incertae Sedis	223	6438	CLZ65	5	10	300
Archaea	Thermoproteota	Nitrososphaeria	Nitrosopumilales	Nitrosopumilaceae	Nitrosopumilaceae	Nitrosopumilaceae	62	6438	CLZ65	5	10	300
Archaea	Thermoproteota	Nitrososphaeria	Nitrosopumilales	Nitrosopumilaceae	Incertae Sedis	uncultured archaeon	14	6438	CLZ65	5	10	300
Archaea	Thermoproteota	Nitrososphaeria	Nitrosopumilales	Nitrosopumilaceae	Candidatus Nitrosopumilus	Candidatus Nitrosopumilus	2	6438	CLZ65	5	10	300
Archaea	Thermoproteota	Nitrososphaeria	Nitrosopumilales	Nitrosopumilaceae	Incertae Sedis	uncultured thaumarchaeote	2	6438	CLZ65	5	10	300
Archaea	Thermoproteota	Nitrososphaeria	Nitrosopumilales	Nitrosopumilaceae	Incertae Sedis	uncultured marine archaeon	2	6438	CLZ65	5	10	300
Archaea	Thermoproteota	Nitrososphaeria	Nitrosopumilales	Nitrosopumilaceae	Incertae Sedis	uncultured marine crenarchaeote SAT1000-49-D2	1	6438	CLZ65	5	10	300
Archaea	Thermoproteota	Nitrososphaeria	Nitrosopumilales	Nitrosopumilaceae	Incertae Sedis	uncultured marine group I thaumarchaeote	1	6438	CLZ65	5	10	300
Archaea	Thermoproteota	Nitrososphaeria	Nitrosopumilales	Nitrosopumilaceae	Incertae Sedis	marine metagenome	1	6438	CLZ65	5	10	300
Archaea	Thermoproteota	Nitrososphaeria	Nitrosopumilales	Nitrosopumilaceae	Incertae Sedis	uncultured marine thaumarchaeote KM3_69_H10	1	6438	CLZ65	5	10	300
Bacteria	Nitrospinota	Nitrospinia	Nitrospinales	Nitrospinaceae	Nitrospina	Nitrospina	38	6438	CLZ65	5	10	300
Bacteria	Nitrospinota	Nitrospinia	Nitrospinales	Nitrospinaceae	Nitrospinaceae	Nitrospinaceae	14	6438	CLZ65	5	10	300
Bacteria	Nitrospinota	Nitrospinia	Nitrospinales	Nitrospinaceae	Nitrospina	uncultured bacterium	10	6438	CLZ65	5	10	300
Bacteria	Nitrospinota	Nitrospinia	Nitrospinales	Nitrospinaceae	Nitrospina	uncultured marine bacterium	8	6438	CLZ65	5	10	300
Bacteria	Nitrospinota	Nitrospinia	Nitrospinales	Nitrospinaceae	LS-NOB	LS-NOB	2	6438	CLZ65	5	10	300
Bacteria	Nitrospinota	Nitrospinia	Nitrospinales	Nitrospinaceae	Nitrospina	uncultured Nitrospina sp.	2	6438	CLZ65	5	10	300
Bacteria	Nitrospirota	Nitrospiria	Nitrospirales	Nitrospiraceae	Nitrospira	Nitrospira	5	6438	CLZ65	5	10	300
Bacteria	Nitrospirota	Nitrospiria	Nitrospirales	Nitrospiraceae	Nitrospira	uncultured Nitrospirae bacterium	2	6438	CLZ65	5	10	300
Bacteria	Nitrospirota	Nitrospiria	Nitrospirales	Nitrospiraceae	Nitrospira	uncultured bacterium	2	6438	CLZ65	5	10	300
Bacteria	Bdellovibrionota	Oligoflexia	Oligoflexales	Oligoflexaceae	Incertae Sedis	Incertae Sedis	3	6438	CLZ65	5	10	300
Bacteria	Bdellovibrionota	Oligoflexia	Oligoflexales	Oligoflexaceae	Incertae Sedis	uncultured marine bacterium	3	6438	CLZ65	5	10	300
Bacteria	Bdellovibrionota	Oligoflexia	Oligoflexales	Oligoflexaceae	Incertae Sedis	marine metagenome	1	6438	CLZ65	5	10	300
Bacteria	Bdellovibrionota	Oligoflexia	Oligoflexales	Oligoflexaceae	Incertae Sedis	uncultured bacterium	1	6438	CLZ65	5	10	300
Bacteria	Verrucomicrobiota	Verrucomicrobiia	Opitutales	Opitutales	Opitutales	Opitutales	1	6438	CLZ65	5	10	300
Bacteria	Verrucomicrobiota	Verrucomicrobiia	Opitutales	Puniceicoccaceae	MB11C04 marine group	MB11C04 marine group	10	6438	CLZ65	5	10	300
Bacteria	Verrucomicrobiota	Verrucomicrobiia	Opitutales	Puniceicoccaceae	MB11C04 marine group	uncultured bacterium	3	6438	CLZ65	5	10	300
Bacteria	Verrucomicrobiota	Verrucomicrobiia	Opitutales	Puniceicoccaceae	A714019	uncultured Verrucomicrobia bacterium	2	6438	CLZ65	5	10	300
Bacteria	Verrucomicrobiota	Verrucomicrobiia	Opitutales	Puniceicoccaceae	Puniceicoccus	uncultured organism	1	6438	CLZ65	5	10	300
Bacteria	Verrucomicrobiota	Verrucomicrobiia	Opitutales	Puniceicoccaceae	MB11C04 marine group	uncultured marine microorganism	1	6438	CLZ65	5	10	300
Bacteria	Verrucomicrobiota	Verrucomicrobiia	Opitutales	Puniceicoccaceae	Incertae Sedis	Incertae Sedis	1	6438	CLZ65	5	10	300
Bacteria	Verrucomicrobiota	Verrucomicrobiia	Opitutales	Puniceicoccaceae	MB11C04 marine group	uncultured Verrucomicrobia bacterium	1	6438	CLZ65	5	10	300
Bacteria	Verrucomicrobiota	Verrucomicrobiia	Opitutales	Puniceicoccaceae	Coraliomargarita	uncultured bacterium	1	6438	CLZ65	5	10	300
Bacteria	Verrucomicrobiota	Verrucomicrobiia	Opitutales	Puniceicoccaceae	A714019	A714019	1	6438	CLZ65	5	10	300
Bacteria	Pseudomonadota	Gammaproteobacteria	P0X4b2H11	Incertae Sedis	Incertae Sedis	uncultured bacterium	2	6438	CLZ65	5	10	300
Archaea	Nanoarchaeota	Nanoarchaeia	Pacearchaeales	Incertae Sedis	SCGC AAA011-D5	Candidatus Pacearchaeota archaeon RBG_19FT_COMBO_34_9	1	6438	CLZ65	5	10	300
Bacteria	Pseudomonadota	Alphaproteobacteria	Parvibaculales	OCS116 clade	Incertae Sedis	Incertae Sedis	1	6438	CLZ65	5	10	300
Bacteria	Thermodesulfobacteriota	Desulfuromonadia	PB19	Incertae Sedis	Incertae Sedis	Incertae Sedis	5	6438	CLZ65	5	10	300
Bacteria	Thermodesulfobacteriota	Desulfuromonadia	PB19	Incertae Sedis	Incertae Sedis	uncultured delta proteobacterium DeepAnt-1F12	1	6438	CLZ65	5	10	300
Bacteria	Thermodesulfobacteriota	Desulfuromonadia	PB19	Incertae Sedis	Incertae Sedis	uncultured bacterium	1	6438	CLZ65	5	10	300
Bacteria	Pseudomonadota	Alphaproteobacteria	Pelagibacterales	Pelagibacterales	Pelagibacterales	Pelagibacterales	532	6438	CLZ65	5	10	300
Bacteria	Pseudomonadota	Alphaproteobacteria	Pelagibacterales	Clade I	Clade I	Clade I	229	6438	CLZ65	5	10	300
Bacteria	Pseudomonadota	Alphaproteobacteria	Pelagibacterales	Clade I	Clade Ib	Clade Ib	97	6438	CLZ65	5	10	300
Bacteria	Pseudomonadota	Alphaproteobacteria	Pelagibacterales	Clade I	Incertae Sedis	Incertae Sedis	84	6438	CLZ65	5	10	300
Bacteria	Pseudomonadota	Alphaproteobacteria	Pelagibacterales	Clade I	Incertae Sedis	uncultured bacterium	72	6438	CLZ65	5	10	300
Bacteria	Pseudomonadota	Alphaproteobacteria	Pelagibacterales	Clade I	Clade Ib	uncultured bacterium	34	6438	CLZ65	5	10	300
Bacteria	Pseudomonadota	Alphaproteobacteria	Pelagibacterales	Clade I	Incertae Sedis	uncultured Pelagibacterales bacterium	10	6438	CLZ65	5	10	300
Bacteria	Pseudomonadota	Alphaproteobacteria	Pelagibacterales	Clade I	Clade Ib	marine metagenome	3	6438	CLZ65	5	10	300
Bacteria	Pseudomonadota	Alphaproteobacteria	Pelagibacterales	Clade I	Clade Ia	Clade Ia	3	6438	CLZ65	5	10	300
Bacteria	Pseudomonadota	Alphaproteobacteria	Pelagibacterales	Clade I	Clade Ia	uncultured bacterium	2	6438	CLZ65	5	10	300
Bacteria	Pseudomonadota	Alphaproteobacteria	Pelagibacterales	Clade I	Clade Ia	marine metagenome	2	6438	CLZ65	5	10	300
Bacteria	Pseudomonadota	Alphaproteobacteria	Pelagibacterales	Clade I	Clade Ib	uncultured organism	1	6438	CLZ65	5	10	300
Bacteria	Pseudomonadota	Alphaproteobacteria	Pelagibacterales	Clade I	Incertae Sedis	uncultured marine microorganism	1	6438	CLZ65	5	10	300
Bacteria	Pseudomonadota	Alphaproteobacteria	Pelagibacterales	Clade I	Clade Ib	uncultured Pelagibacterales bacterium	1	6438	CLZ65	5	10	300
Bacteria	Pseudomonadota	Alphaproteobacteria	Pelagibacterales	Clade II	Incertae Sedis	Incertae Sedis	491	6438	CLZ65	5	10	300
Bacteria	Pseudomonadota	Alphaproteobacteria	Pelagibacterales	Clade II	Incertae Sedis	uncultured bacterium	102	6438	CLZ65	5	10	300
Bacteria	Pseudomonadota	Alphaproteobacteria	Pelagibacterales	Clade II	Incertae Sedis	Pelagibacteraceae bacterium ETNP-OMZ-SAG-A8	7	6438	CLZ65	5	10	300
Bacteria	Pseudomonadota	Alphaproteobacteria	Pelagibacterales	Clade II	Incertae Sedis	uncultured Pelagibacterales bacterium	3	6438	CLZ65	5	10	300
Bacteria	Pseudomonadota	Alphaproteobacteria	Pelagibacterales	Clade II	Incertae Sedis	Pelagibacteraceae bacterium ETNP-OMZ-SAG-A10	1	6438	CLZ65	5	10	300
Bacteria	Pseudomonadota	Alphaproteobacteria	Pelagibacterales	Clade II	Incertae Sedis	Pelagibacteraceae bacterium ETNP-OMZ-SAG-D3	1	6438	CLZ65	5	10	300
Bacteria	Pseudomonadota	Alphaproteobacteria	Pelagibacterales	Clade IV	Incertae Sedis	uncultured bacterium	2	6438	CLZ65	5	10	300
Bacteria	Planctomycetota	Phycisphaerae	Phycisphaerales	Phycisphaeraceae	JL-ETNP-F27	JL-ETNP-F27	2	6438	CLZ65	5	10	300
Bacteria	Planctomycetota	Phycisphaerae	Phycisphaerales	Phycisphaeraceae	JL-ETNP-F27	uncultured bacterium	1	6438	CLZ65	5	10	300
Bacteria	Planctomycetota	Phycisphaerae	Phycisphaerales	Phycisphaeraceae	JL-ETNP-F27	metagenome	1	6438	CLZ65	5	10	300
Bacteria	Planctomycetota	Phycisphaerae	Phycisphaerales	Phycisphaeraceae	FS140-16B-02 marine group	FS140-16B-02 marine group	1	6438	CLZ65	5	10	300
Bacteria	Planctomycetota	Phycisphaerae	Phycisphaerales	Phycisphaeraceae	FS140-16B-02 marine group	uncultured bacterium	1	6438	CLZ65	5	10	300
Bacteria	Planctomycetota	Phycisphaerae	Phycisphaerales	Phycisphaeraceae	FS140-16B-02 marine group	uncultured organism	1	6438	CLZ65	5	10	300
Bacteria	Planctomycetota	Phycisphaerae	Phycisphaerales	Phycisphaeraceae	CL500-3	CL500-3	1	6438	CLZ65	5	10	300
Bacteria	Planctomycetota	Planctomycetes	Pirellulales	Pirellulaceae	Incertae Sedis	uncultured bacterium	7	6438	CLZ65	5	10	300
Bacteria	Planctomycetota	Planctomycetes	Pirellulales	Pirellulaceae	Incertae Sedis	Incertae Sedis	6	6438	CLZ65	5	10	300
Bacteria	Planctomycetota	Planctomycetes	Pirellulales	Pirellulaceae	Mariniblastus	Mariniblastus	1	6438	CLZ65	5	10	300
Bacteria	Pseudomonadota	Gammaproteobacteria	Piscirickettsiales	Piscirickettsiaceae	Candidatus Endoecteinascidia	uncultured marine bacterium	1	6438	CLZ65	5	10	300
Bacteria	Pseudomonadota	Gammaproteobacteria	Piscirickettsiales	Piscirickettsiaceae	Candidatus Endoecteinascidia	Candidatus Endoecteinascidia	1	6438	CLZ65	5	10	300
Bacteria	Planctomycetota	Planctomycetes	Planctomycetales	Incertae Sedis	Incertae Sedis	uncultured bacterium	4	6438	CLZ65	5	10	300
Bacteria	Planctomycetota	Planctomycetes	Planctomycetales	Rubinisphaeraceae	Incertae Sedis	Incertae Sedis	1	6438	CLZ65	5	10	300
Bacteria	Planctomycetota	Planctomycetes	Planctomycetales	Rubinisphaeraceae	Incertae Sedis	uncultured bacterium	1	6438	CLZ65	5	10	300
Bacteria	Myxococcota	Polyangiia	Polyangiales	Eel-36e1D6	Incertae Sedis	uncultured delta proteobacterium	2	6438	CLZ65	5	10	300
Bacteria	Actinomycetota	Actinobacteria	Propionibacteriales	Nocardioidaceae	Nocardioides	uncultured bacterium	1	6438	CLZ65	5	10	300
Bacteria	Actinomycetota	Actinobacteria	Propionibacteriales	Nocardioidaceae	Nocardioides	Nocardioides sp.	1	6438	CLZ65	5	10	300
Bacteria	Pseudomonadota	Gammaproteobacteria	Pseudomonadales	Pseudomonadales	Pseudomonadales	Pseudomonadales	32	6438	CLZ65	5	10	300
Bacteria	Pseudomonadota	Gammaproteobacteria	Pseudomonadales	Alcanivoracaceae1	Alcanivorax	Alcanivorax	1	6438	CLZ65	5	10	300
Bacteria	Pseudomonadota	Gammaproteobacteria	Pseudomonadales	Alcanivoracaceae1	Alcanivorax	uncultured Alteromonas sp.	1	6438	CLZ65	5	10	300
Bacteria	Pseudomonadota	Gammaproteobacteria	Pseudomonadales	Cellvibrionaceae	Cellvibrionaceae	Cellvibrionaceae	2	6438	CLZ65	5	10	300
Bacteria	Pseudomonadota	Gammaproteobacteria	Pseudomonadales	Cellvibrionaceae	Incertae Sedis	uncultured bacterium	1	6438	CLZ65	5	10	300
Bacteria	Pseudomonadota	Gammaproteobacteria	Pseudomonadales	Endozoicomonadaceae	Endozoicomonas	uncultured bacterium	1	6438	CLZ65	5	10	300
Bacteria	Pseudomonadota	Gammaproteobacteria	Pseudomonadales	Halomonadaceae	Halomonas	Halomonas	5	6438	CLZ65	5	10	300
Bacteria	Pseudomonadota	Gammaproteobacteria	Pseudomonadales	Halomonadaceae	Salinicola	Salinicola	1	6438	CLZ65	5	10	300
Bacteria	Pseudomonadota	Gammaproteobacteria	Pseudomonadales	KI89A clade	Incertae Sedis	Incertae Sedis	12	6438	CLZ65	5	10	300
Bacteria	Pseudomonadota	Gammaproteobacteria	Pseudomonadales	KI89A clade	Incertae Sedis	uncultured bacterium	2	6438	CLZ65	5	10	300
Bacteria	Pseudomonadota	Gammaproteobacteria	Pseudomonadales	KI89A clade	Incertae Sedis	uncultured marine microorganism	2	6438	CLZ65	5	10	300
Bacteria	Pseudomonadota	Gammaproteobacteria	Pseudomonadales	Marinobacteraceae	Marinobacter	Marinobacter	8	6438	CLZ65	5	10	300
Bacteria	Pseudomonadota	Gammaproteobacteria	Pseudomonadales	Nitrincolaceae	Incertae Sedis	Incertae Sedis	1	6438	CLZ65	5	10	300
Bacteria	Pseudomonadota	Gammaproteobacteria	Pseudomonadales	OM182 clade	Incertae Sedis	Incertae Sedis	2	6438	CLZ65	5	10	300
[truncated: 9,602 more rows]

## Sheet: PhyloFLASH_classifications
Updated nitrifier classifications of PhyloFLASH results
SILVA_Species_Classification	Updated_Species_Classification
Candidatus Nitrosopelagicus	Candidatus Nitrosopelagicus
Nitrosopumilaceae	WCB Clade
Incertae Sedis	WCB Clade
Candidatus Nitrosopumilus	Nitrosopumilus
LS-NOB	Nitrospinaceae Clade 2
Nitrospina	Nitrospinaceae Clade 1
Nitrospinaceae	Nitrospinaceae Clade 1
Nitrospira	Nitrospira

## Sheet: PhyloFLASH_methanotrophs
Relative abundances of putative methanotrophic bacteria based on PhyloFLASH results
Kingdom	Phylum	Class	Order	Family	Genus	Species	Counts	Total_counts	Sample_name	Station	Cast	Depth (m)	Relative_abundance_%
Bacteria	Pseudomonadota	Gammaproteobacteria	Methylococcales	Methylomonadaceae	Methylomonadaceae	Methylomonadaceae	1	6378	CLZ129	7	16	800	0.0156789
Bacteria	Pseudomonadota	Gammaproteobacteria	Methylococcales	Methylomonadaceae	Milano-WF1B-03	uncultured bacterium	1	6514	CLZ213	12	23	200	0.0153516
Bacteria	Pseudomonadota	Gammaproteobacteria	Methylococcales	Methylomonadaceae	Methylomonadaceae	Methylomonadaceae	1	5816	CLZ211	12	23	600	0.0171939
Bacteria	Methylomirabilota	Methylomirabilia	Methylomirabilales	Methylomirabilaceae	Candidatus Methylomirabilis	Candidatus Methylomirabilis	1	5816	CLZ211	12	23	600	0.0171939

## Sheet: List_sulfur_oxidizer_MAGs
List of metagenome-assembled-genomes (MAGs) from taxonomic groups containing putative chemolithoautotrophic sulfur oxidizers
MAG	RubisCO	Citrate lyase	Completeness (%)	Contamination (%)	Sample name	SRA Accession	Genome Accession
SAR324
CLZ33_megahit_bin_12	X		51.18	1.68	CLZ33	SRR31341480, SRR31341479	JBMUHQ000000000
CLZ125_metaspades_bin_10			90.14	0	CLZ125	SRR31341472, SRR31341471	JBMUHP000000000
CLZ219_megahit_bin_12			92.3	2.323	CLZ219	SRR31156210, SRR31156209	JBJXCS000000000
CLZ219_metaspades_bin_12			51.37	3.588	CLZ219	SRR31156210, SRR31156209	JBMUHO000000000
CLZ221_metaspades_bin_2			77.66	1.148	CLZ221	SRR31156213, SRR31156211	JBJXCR000000000
CLZ223_megahit_bin_2			50.6	7.3	CLZ223	SRR31156214, SRR31156215	JBMUHN000000000
CLZ233_megahit_bin_13	X		60.53	9.248	CLZ233	SRR31341478, SRR31341477	JBMUHM000000000
UBA868
CLZ65_megahit_bin_11	X		54.12	6.504	CLZ65	SRR31156262, SRR31156263	JBJXCQ000000000
CLZ75_megahit_bin_1	X		92.92	3.14	CLZ75	SRR31156217, RR31156234	JBMUHF000000000
CLZ129_metaspades_bin_1			70.18	1.219	CLZ129	SRR31341473, SRR31341476	JBJXCP000000000
CLZ181_metaspades_bin_4			62.01	3.618	CLZ181	SRR31156235, SRR31156236	JBJXCO000000000
CLZ211_metaspades_bin_15	X		82.77	3.252	CLZ211	SRR31156226, SRR31156227	JBJXBR000000000
CLZ211_metaspades_bin_19	X		95.02	1.829	CLZ211	SRR31156226, SRR31156227	JBJXBQ000000000
CLZ215_metaspades_bin_1			96.64	2.439	CLZ215	SRR31156205, SRR31156206	JBMUHL000000000
CLZ219_megahit_bin_9			76.52	1.629	CLZ219	SRR31156210, SRR31156209	JBJXCN000000000
CLZ219_metaspades_bin_1	X		56.57	1.036	CLZ219	SRR31156210, SRR31156209	JBJXCM000000000
CLZ233_megahit_bin_2			93.59	3.048	CLZ233	SRR31341478, SRR31341477	JBJXCL000000000
Thioglobaceae (SUP05)
CLZ57_metaspades_bin_5			51.74	5.573	CLZ57	SRR31156261, SRR31156264	JBMUHK000000000
CLZ65_megahit_bin_8	X		55.66	0.993	CLZ65	SRR31156262, SRR31156263	JBJXCK000000000
CLZ211_metaspades_bin_11	X		94.77	2.851	CLZ211	SRR31156226, SRR31156227	JBJXCH000000000
CLZ219_megahit_bin_1			92.3	2.323	CLZ219	SRR31156210, SRR31156209	JBMUHJ000000000
CLZ233_metaspades_bin_2	X		68.16	0	CLZ233	SRR31341478, SRR31341477	JBJXCG000000000
CLZ237_metaspades_bin_8	X		58.55	1.379	CLZ237	SRR31341475, SRR31341474	JBJXCF000000000
Marinisomataceae (SAR406)
CLZ65_megahit_bin_9			75.46	9.89	CLZ65	SRR31156262, SRR31156263	JBMUHH000000000
CLZ77_metaspades_bin_1			59.89	1.098	CLZ77	SRR31156255, SRR31156248	JBJXCE000000000
CLZ83_megahit_bin_7			67.45	1.098	CLZ83	SRR31341469, SRR31341470	JBJXCD000000000
CLZ89_metaspades_bin_5			51.72	1.724	CLZ89	SRR31341466, SRR31341467	JBJXCC000000000
CLZ89_metaspades_bin_6			52.85	8.306	CLZ89	SRR31341466, SRR31341467	JBJXCB000000000
CLZ127_metaspades_bin_4			52.12	2.197	CLZ127	SRR31341465, SRR31341468	JBJXCA000000000
CLZ155_megahit_bin_8			52.98	0	CLZ155	SRR31341463, SRR31341464	JBJXBZ000000000
CLZ159_metaspades_bin_1			69.78	0.099	CLZ159	SRR31156223, SRR31156221	JBJXBY000000000
CLZ171_megahit_bin_4		X	50.92	9.89	CLZ171	SRR31156228, SRR31156229	JBMUHI000000000
CLZ181_megahit_bin_2			54.69	2.791	CLZ181	SRR31156235, SRR31156236	JBMUHG000000000
CLZ211_metaspades_bin_2			69.31	2.991	CLZ211	SRR31156226, SRR31156227	JBJXBX000000000
CLZ211_metaspades_bin_6			91.14	0	CLZ211	SRR31156226, SRR31156227	JBJXBW000000000
CLZ211_metaspades_bin_7			86.81	2.197	CLZ211	SRR31156226, SRR31156227	JBJXBV000000000
CLZ211_metaspades_bin_9		X	83.45	0	CLZ211	SRR31156226, SRR31156227	JBJXCJ000000000
CLZ219_metaspades_bin_5			89.81	1.648	CLZ219	SRR31156210, SRR31156209	JBJXBU000000000
CLZ233_metaspades_bin_5			87.61	0	CLZ233	SRR31341478, SRR31341477	JBJXBT000000000
CLZ233_metaspades_bin_10		X	58.23	1.098	CLZ233	SRR31341478, SRR31341477	JBJXCI000000000

## Sheet: Gene_search_MAGs
Gene search results of metagenome-assembled-genomes (MAGs) from putative chemolithoautotrophic sulfur oxidizers
MAG_name	Contig_identifier	seed_ortholog	eggNOG_OGs	max_annot_lvl	COG_category	Description	Preferred_name	GOs	EC	KO_number	KEGG_Pathway	KEGG_Module	KEGG_Reaction	KEGG_rclass	BRITE	PFAMs	e-value	bit-score	query_start	query_end	subject_start	subject_end	percent_identity	query_coverage	subject_coverage	amino_acid_sequence
CLZ33_megahit_bin_12	k141_769844_4	1249627.D779_3613	COG1850@1|root,COG1850@2|Bacteria,1MWEB@1224|Proteobacteria,1RRMX@1236|Gammaproteobacteria,1WXC1@135613|Chromatiales	135613|Chromatiales	G	RuBisCO catalyzes two reactions the carboxylation of D- ribulose 1,5-bisphosphate, the primary event in carbon dioxide fixation, as well as the oxidative fragmentation of the pentose substrate. Both reactions occur simultaneously and in competition at the same active site	cbbL	-	4.1.1.39	ko:K01601	ko00630,ko00710,ko01100,ko01120,ko01200,map00630,map00710,map01100,map01120,map01200	M00165,M00166,M00532	R00024,R03140	RC00172,RC00859	ko00000,ko00001,ko00002,ko01000	RuBisCO_large,RuBisCO_large_N	3.06e-70	224	4	118	3	117	92.2	89.8	24.4	MSKKTYNAGVKEYRDTYWMPEYTPKETDILACFKITPQPGVSREEAAAAVSAESSTGTWTTVWTDLLTDLDYYKGRAYAIEDVPGDDEAFYAFVAYPIDLFEEGSVVNVFTSLVGNVFCRTSPFTSS*
CLZ233_megahit_bin_13	k141_397880_1	272942.RCAP_rcc01829	COG1850@1|root,COG1850@2|Bacteria,1MWEB@1224|Proteobacteria,2TSJV@28211|Alphaproteobacteria,1FB74@1060|Rhodobacter	28211|Alphaproteobacteria	G	RuBisCO catalyzes two reactions the carboxylation of D- ribulose 1,5-bisphosphate, the primary event in carbon dioxide fixation, as well as the oxidative fragmentation of the pentose substrate. Both reactions occur simultaneously and in competition at the same active site	cbbM	-	4.1.1.39	ko:K01601	ko00630,ko00710,ko01100,ko01120,ko01200,map00630,map00710,map01100,map01120,map01200	M00165,M00166,M00532	R00024,R03140	RC00172,RC00859	ko00000,ko00001,ko00002,ko01000	RuBisCO_large,RuBisCO_large_N	4.64e-249	693	2	459	1	457	73.1	99.6	99.8	MLNQADRYADLSLKEDELISGESHVLCAYKMKPKKGFFDYIGTAAHFAAESSTGTNVDVVTTDDFTRSVDAIVYEIDEEKELMKIAFPVALFDRNMIDGRAMIVSFLTMAVGNNQGMGDVEYGKMLDFYVPPSFLRQFDGPVKNIVDMWRILGRPLENGGMIVGTIIKPKLGLRPKPFAEACYNFWLGGDFIKNDEPQGNQIWGPIKEVVPLVKDSMVRAQDDTGMAKLFSFNITADDHYEMLHRGEYILETFAEFSENIAFLVDGYVGGPGMVTTAWRNFPDQFLHYHRAGHGAVTSDQSDRGYNMLVHMKMARLQGASGIHTGTMGYGKMEGAADDKVIAYMLERDSADGLFYHQEWEGMKATTPIISGGMNALRLPGFFDNLGHCNVIQTSGGGAL…
CLZ233_megahit_bin_13	k141_923530_4	1249627.D779_3613	COG1850@1|root,COG1850@2|Bacteria,1MWEB@1224|Proteobacteria,1RRMX@1236|Gammaproteobacteria,1WXC1@135613|Chromatiales	135613|Chromatiales	G	RuBisCO catalyzes two reactions the carboxylation of D- ribulose 1,5-bisphosphate, the primary event in carbon dioxide fixation, as well as the oxidative fragmentation of the pentose substrate. Both reactions occur simultaneously and in competition at the same active site	cbbL	-	4.1.1.39	ko:K01601	ko00630,ko00710,ko01100,ko01120,ko01200,map00630,map00710,map01100,map01120,map01200	M00165,M00166,M00532	R00024,R03140	RC00172,RC00859	ko00000,ko00001,ko00002,ko01000	RuBisCO_large,RuBisCO_large_N	5.47e-71	226	4	118	3	117	93	89.8	24.4	MSKKTYNAGVKEYRDTYWMPEYTPKDTDILACFKITPQPGVSREEAAAAVSAESSTGTWTTVWTDLLTDLDYYKGRAYAIEDVPGDDEAFYAFVAYPIDLFEEGSVVNVFTSLVGNVFCRTSPFTSN*
CLZ65_megahit_bin_11	k141_400805_1	395495.Lcho_3767	COG1850@1|root,COG1850@2|Bacteria,1MWEB@1224|Proteobacteria,2VJF4@28216|Betaproteobacteria,1KJRD@119065|unclassified Burkholderiales	28216|Betaproteobacteria	H	RuBisCO catalyzes two reactions the carboxylation of D- ribulose 1,5-bisphosphate, the primary event in carbon dioxide fixation, as well as the oxidative fragmentation of the pentose substrate. Both reactions occur simultaneously and in competition at the same active site	cbbM	-	4.1.1.39	ko:K01601	ko00630,ko00710,ko01100,ko01120,ko01200,map00630,map00710,map01100,map01120,map01200	M00165,M00166,M00532	R00024,R03140	RC00172,RC00859	ko00000,ko00001,ko00002,ko01000	RuBisCO_large,RuBisCO_large_N	6.72e-254	702	2	383	74	455	86.1	98.2	83	QIDEASEDMRIAYPLELFDRNITDGRMMIASFLTLTIGNNQGMGDIEHAKMYDFYVPPRAVQLFDGPAKDISDLWRVLGRPIVDGGYIAGTIIKPKLGLRPKPFAEAAYQFWMGGDFIKNDEPQGNQTFAPMKEVIPLVVDAMARAQDDTGDAKLFSANITADCHNEMVARGEFILSQFGEFADHCAFLVDGYVGGPGMVTTARRWFPNQYLHYHRAGHGAVTSPSAKRGYTAYVLAKMSRLQGASGIHVGTMGYGKMEGERDDRAIAYIIERDSYTGPAYHQEWLGMKPTTPIISGGMNALRLPGFLENLGHGNLINTAGGGSYGHIDSPAAGAVSLRQAYQCWLAGVDPIEWAKDHREFARAFESFPQDADALYPGWRDHLGVAAA*
CLZ65_megahit_bin_11	k141_204216_1	765913.ThidrDRAFT_3156	COG1850@1|root,COG1850@2|Bacteria,1MWEB@1224|Proteobacteria,1RYJX@1236|Gammaproteobacteria,1WWV5@135613|Chromatiales	135613|Chromatiales	G	Belongs to the RuBisCO large chain family	-	-	4.1.1.39	ko:K01601	ko00630,ko00710,ko01100,ko01120,ko01200,map00630,map00710,map01100,map01120,map01200	M00165,M00166,M00532	R00024,R03140	RC00172,RC00859	ko00000,ko00001,ko00002,ko01000	RuBisCO_large,RuBisCO_large_N	1.07e-59	197	1	121	1	121	80.2	100	26.1	MSLNQSSRYADLNLDEQALIDEGRHILCAYRMKPKPGTGYLEGAAHFAAESSTGTNVDVSTTDDFTKGFDALVYQIDEASEDMRIAYPLELFDRNITDGRMMIASFLTLTIGNNQGMGDIE
CLZ75_megahit_bin_1	k141_1515039_5	713586.KB900536_gene1917	COG1850@1|root,COG1850@2|Bacteria,1MWEB@1224|Proteobacteria,1RRMX@1236|Gammaproteobacteria,1WXC1@135613|Chromatiales	135613|Chromatiales	G	RuBisCO catalyzes two reactions the carboxylation of D- ribulose 1,5-bisphosphate, the primary event in carbon dioxide fixation, as well as the oxidative fragmentation of the pentose substrate. Both reactions occur simultaneously and in competition at the same active site	cbbL	-	4.1.1.39	ko:K01601	ko00630,ko00710,ko01100,ko01120,ko01200,map00630,map00710,map01100,map01120,map01200	M00165,M00166,M00532	R00024,R03140	RC00172,RC00859	ko00000,ko00001,ko00002,ko01000	RuBisCO_large,RuBisCO_large_N	0	896	1	475	1	473	90.9	99.8	100	MATKNYQAGVKEYRETYWMPEYTPKDTDILACFKITPQPGVPREEAAAAVAAESSTGTWTTVWTDLLTDLDYYKGRAYAIEDVPGDDESYYAFIAYPIDLFEEGSVVNVFTSLVGNVFGFKALRHLRLEDVRFPIAYVMTCGGPPHGIQVERDIFNKYGRALLGCTIKPKLGLSAKNYGRAVYECLRGGLDLTKDDENVNSQPFMRWRQRFDFVMEAVHKAEAETGERKGHYLNVTAPTPEDMYKRAEHAKTLGARIIMHDYITGGWCANTGLANWCRDNGVLLHIHRAMHAVIDRHPKHGIHFRVLAKLLRLSGGDHLHSGTVVGKLEGDREATLGWIDLMRDSYIKEDRSRGIFFDQDWGSMPGVFPVASGGIHVWHMPALVTIFGDDACFQFGGGT…
CLZ75_megahit_bin_1	k141_1515039_6	744980.TRICHSKD4_5692	COG4451@1|root,COG4451@2|Bacteria,1R9ZE@1224|Proteobacteria,2U7JJ@28211|Alphaproteobacteria	28211|Alphaproteobacteria	C	ribulose bisphosphate carboxylase, small	ccbS2	-	4.1.1.39	ko:K01602	ko00630,ko00710,ko01100,ko01120,ko01200,map00630,map00710,map01100,map01120,map01200	M00165,M00166,M00532	R00024,R03140	RC00172,RC00859	ko00000,ko00001,ko00002,ko01000	RuBisCO_small	4.62e-65	199	1	115	1	115	75.7	95.8	96.6	MTDLQDYHSRLSDPASRKFETFSYLPQFDDASIRAQVNYIVSKGWNPAVEHTEPENATSSFWYMWKLPMFGETDVDAILAEIDACRSANPGNHVRLIGYDNFAQSQGTAMVIHRAPHSP*
CLZ211_metaspades_bin_15	NODE_1730_length_7207_cov_14.519155_1	395495.Lcho_3767	COG1850@1|root,COG1850@2|Bacteria,1MWEB@1224|Proteobacteria,2VJF4@28216|Betaproteobacteria,1KJRD@119065|unclassified Burkholderiales	28216|Betaproteobacteria	H	RuBisCO catalyzes two reactions the carboxylation of D- ribulose 1,5-bisphosphate, the primary event in carbon dioxide fixation, as well as the oxidative fragmentation of the pentose substrate. Both reactions occur simultaneously and in competition at the same active site	cbbM	-	4.1.1.39	ko:K01601	ko00630,ko00710,ko01100,ko01120,ko01200,map00630,map00710,map01100,map01120,map01200	M00165,M00166,M00532	R00024,R03140	RC00172,RC00859	ko00000,ko00001,ko00002,ko01000	RuBisCO_large,RuBisCO_large_N	9.57e-276	759	3	429	1	427	85	99.5	92.8	MSLNQSSRYADLNLDEQALIDEGRHILCAYRMKPKPGTGYLEGAAHFAAESSTGTNVDVSTTDDFTKGVDALVYQIDEASEDMRIAYPLELFDRNITDGRMMIASFLTLTIGNNQGMGDIEHAKMYDFYVPPRAVQLFDGPAKDISDLWRVLGRPIVDGGFIAGTIIKPKLGLRPKPFAEAAYQFWMGGDFIKNDEPQGNQTFAPMKEVIPLVVDAMARAQDDTGDAKLFSANITADCHNEMVARGEFILSQFGEFADHCAFLVDGYVGGPGMVTTARRWFPNQYLHYHRAGHGAVTSPSAKRGYTAYVLAKMSRLQGASGIHVGTMGYGKMEGERDDRAIAYIIERDSYTGPAYHQEWLGMKPTTPIISGGMNALRLPGFFENLGHGNLINTAGGGSY…
CLZ211_metaspades_bin_19	NODE_501_length_18259_cov_40.663700_7	395495.Lcho_3767	COG1850@1|root,COG1850@2|Bacteria,1MWEB@1224|Proteobacteria,2VJF4@28216|Betaproteobacteria,1KJRD@119065|unclassified Burkholderiales	28216|Betaproteobacteria	H	RuBisCO catalyzes two reactions the carboxylation of D- ribulose 1,5-bisphosphate, the primary event in carbon dioxide fixation, as well as the oxidative fragmentation of the pentose substrate. Both reactions occur simultaneously and in competition at the same active site	cbbM	-	4.1.1.39	ko:K01601	ko00630,ko00710,ko01100,ko01120,ko01200,map00630,map00710,map01100,map01120,map01200	M00165,M00166,M00532	R00024,R03140	RC00172,RC00859	ko00000,ko00001,ko00002,ko01000	RuBisCO_large,RuBisCO_large_N	1.26e-289	796	3	457	1	455	82.4	98.3	98.9	MALDQSSRYADLNLDEQALIKEGRHILCAYRMKPKFGTGYLEGAAHFAAESSTGTNVEISTTDDFTRGVDALVYHIDEATEDMRIAYPLELFDRNITDGKMMIVSFLTLTIGNNQGMGDIEYAKMYDFFVPPKAVQLFDGPAKDISDLWRVLGRPVVDGGYIAGTIIKPKLGLRPQPFADAAYQFWLGGDFIKNDEPQGNQTFAPMKQVIPLVVDAMQRAQDDTGAAKLFSANITADSHDEMIARGEYIIGQFGEHANHCAFLVDGYVGGPGTVTTARRWFPDQYLHYHRAGHGAITSPSAKRGYTAYVLAKMSRLQGASGIHVGTMGYGKMEGERDDRAIAYIIERDSYTGPAYHQEWLGMKPTTPIISGGMNALRLPGFLENLGHGNLINTAGGGSY…
CLZ219_metaspades_bin_1	NODE_92_length_17022_cov_19.396240_3	1188256.BASI01000001_gene297	COG4451@1|root,COG4451@2|Bacteria,1R9ZE@1224|Proteobacteria,2U7JJ@28211|Alphaproteobacteria,3FDI4@34008|Rhodovulum	28211|Alphaproteobacteria	C	Ribulose bisphosphate carboxylase, small chain	ccbS2	-	4.1.1.39	ko:K01602	ko00630,ko00710,ko01100,ko01120,ko01200,map00630,map00710,map01100,map01120,map01200	M00165,M00166,M00532	R00024,R03140	RC00172,RC00859	ko00000,ko00001,ko00002,ko01000	RuBisCO_small	5.01e-62	192	1	115	1	115	76.5	95.8	97.5	MSKVQDYPSRLSDNASRKFETFSYLPAMNDKQIREQVQYIVDQGYNPGVEHTEVENATANYWYMWKLPMFGETDVDTILAECKACHDANPDNHVRLIGYDNYAQSQGASMVIYRGKGFK*
CLZ219_metaspades_bin_1	NODE_92_length_17022_cov_19.396240_4	1190603.AJYD01000005_gene3909	COG1850@1|root,COG1850@2|Bacteria,1MWEB@1224|Proteobacteria,1RRMX@1236|Gammaproteobacteria,1XZAH@135623|Vibrionales	135623|Vibrionales	G	Ribulose bisphosphate carboxylase large chain, catalytic domain	-	-	4.1.1.39	ko:K01601	ko00630,ko00710,ko01100,ko01120,ko01200,map00630,map00710,map01100,map01120,map01200	M00165,M00166,M00532	R00024,R03140	RC00172,RC00859	ko00000,ko00001,ko00002,ko01000	RuBisCO_large,RuBisCO_large_N	1.84e-313	857	4	472	3	471	87.2	98.9	99.4	MATKGYDAGVKEYRDTYWMPEYEPVDTDILACFKITPQPGVPREEVAAAVAAESSTGTWTTVWTDLLTDLDHYKGRAYRIEDVPGSDDAIYAFIAYPIDLFEEGSIVNVLTSLVGNVFGFKALRALRLEDIRFPIAYVMTCGGPPNGIQVERDKMNKYGRPLLGCTIKPKLGLSAKNYGRACYEGLRGGLDFTKDDENVNSQPFMRWRDRFGFVQDAIERAEKETGERKGHYLNVTAATPEEMYKRAEYAKELGTPIIMHDFFTAGFTANTGLANWCRDNGLLLHIHRAMHAVVDRNPNHGIHFRVLAKCLRLSGGDHLHSGTVVGKLEGDRDSTLGWIDCMRDSFIKEDRSRGIFFDQDFGSMPGMFPVASGGIHVWHMPALVNIFGDNSILQFGGGT…
CLZ65_megahit_bin_8	k141_1403126_3	412965.COSY_0653	COG1850@1|root,COG1850@2|Bacteria,1MWEB@1224|Proteobacteria,1RYJX@1236|Gammaproteobacteria	1236|Gammaproteobacteria	G	Belongs to the RuBisCO large chain family	cbbM	-	4.1.1.39	ko:K01601	ko00630,ko00710,ko01100,ko01120,ko01200,map00630,map00710,map01100,map01120,map01200	M00165,M00166,M00532	R00024,R03140	RC00172,RC00859	ko00000,ko00001,ko00002,ko01000	RuBisCO_large,RuBisCO_large_N	4.84e-134	391	1	225	1	226	88.1	100	49.1	MDQSNRYADLSLDEDTLIKEGKHILVTYTMEPAEGYGYLSTAAHFAAESSTGTNVEVSTTDDFTKDLDAMVYEIDENAGIMKIAYPNNLFDRNLIDGRAMVVSFLTLAIGNNQGMGDVKCAQMQDFWVPKDMLDIFDGPSKDITDMWNLLGRPRDNGGYIAGTIIKPKLGLRPKPFAEAAYQFWLGGDFIKNDEPQGNQVYCRMKDVTPLVADAMKRAQDETGEA
CLZ65_megahit_bin_8	k141_415402_1	413404.Rmag_0701	COG1850@1|root,COG1850@2|Bacteria,1MWEB@1224|Proteobacteria,1RYJX@1236|Gammaproteobacteria	1236|Gammaproteobacteria	G	Belongs to the RuBisCO large chain family	cbbM	-	4.1.1.39	ko:K01601	ko00630,ko00710,ko01100,ko01120,ko01200,map00630,map00710,map01100,map01120,map01200	M00165,M00166,M00532	R00024,R03140	RC00172,RC00859	ko00000,ko00001,ko00002,ko01000	RuBisCO_large,RuBisCO_large_N	4.5e-148	427	1	220	241	460	90	99.5	47.8	MCARADYILEAFGENAHHVAFLVDGYVGGPGMVTTARRNYPNQYLHYHRAGHGAVTSPSAVRGYTAFVLAKLSRLMGASGIHVGTMGYGKMEGGQDDRNIAYMIERDSADGPYYHQEWFGMKPTTPIISGGMNALRLPGFFENLGHGNVINTSGGGSYGHIDSPAAGATSLRQSYECWKSGSDPVEFAKDHKEFARAFESFPGDADMLYPGWREKLGVHK*
CLZ211_metaspades_bin_11	NODE_40_length_63404_cov_21.248212_66	413404.Rmag_0701	COG1850@1|root,COG1850@2|Bacteria,1MWEB@1224|Proteobacteria,1RYJX@1236|Gammaproteobacteria	1236|Gammaproteobacteria	G	Belongs to the RuBisCO large chain family	cbbM	-	4.1.1.39	ko:K01601	ko00630,ko00710,ko01100,ko01120,ko01200,map00630,map00710,map01100,map01120,map01200	M00165,M00166,M00532	R00024,R03140	RC00172,RC00859	ko00000,ko00001,ko00002,ko01000	RuBisCO_large,RuBisCO_large_N	0	846	1	459	1	460	88.3	99.8	100	MDQSNRYADLSLDEDTLIAKGKHILVTYTMTPAEGYGYLSTAAHFAAESSTGTNVEVSTTDDFTKDLDAMVYEIDEAKGIMKLAYPNDLFDRNIIDGRAMVVSFLTLAIGNNQGMGDVKCAQMQDFWVPKSMLDIFDGPSKDITDLWNLLGRSRTDGGYIAGTIIKPKLGLRPEPFAKAAYQFWLGGDFIKNDEPQGNQVYARIKDVTPLVADAMSRAQDETGEAKIFSANITADDHHEMCARADYILETFAENAHHVAFLVDGYVGGPGMVTTARRNYPDQYLHYHRAGHGAVTSPSSVRGYTAFILAKLSRLMGASGIHVGTMGYGKMEGGADDRIIAYMIERDSADGPFYHQEWFGMKPTTPIISGGMNALRLPGFFENLGHGNVINTSGGGSYGH…
CLZ233_metaspades_bin_2	NODE_1217_length_5790_cov_12.893461_5	413404.Rmag_0701	COG1850@1|root,COG1850@2|Bacteria,1MWEB@1224|Proteobacteria,1RYJX@1236|Gammaproteobacteria	1236|Gammaproteobacteria	G	Belongs to the RuBisCO large chain family	cbbM	-	4.1.1.39	ko:K01601	ko00630,ko00710,ko01100,ko01120,ko01200,map00630,map00710,map01100,map01120,map01200	M00165,M00166,M00532	R00024,R03140	RC00172,RC00859	ko00000,ko00001,ko00002,ko01000	RuBisCO_large,RuBisCO_large_N	9.59e-306	836	1	455	5	460	87.7	99.8	99.1	NRYADLSLDEDTLIAEGKHILVTYTMTPAEGYGYLSTAAHFAAESSTGTNVEVSTTDDFTKDLDAMVYEIDEANGIMKIAYPNDLFDRNIIDGSAMVVSFLTLAIGNNQGMGDVKCAQMQDFWVPKSMLDIFDGPSKDITDLWNLLGRSRTDGGYIAGTIIKPKLGLRPEPFAKAAYQFWLGGDFIKNDEPQGNQVYARIKDVTPLVADSMRRAQDETGEAKLFSANITADDHHEMCARADYILETFAENAHHVAFLVDGYVGGPGMVTTARRNYPNQYLHYHRAGHGAVTSPSAVRGYTAFVLAKLSRLMGASGIHVGTMGYGKMEGGADDRIIAYMIERDSVDGPFYHQEWFGMKPTTPIISGGMNALRLPGFFENLGHGNVINTSGGGAYGHIDSP…
CLZ237_metaspades_bin_8	NODE_782_length_5368_cov_69.373235_4	413404.Rmag_0701	COG1850@1|root,COG1850@2|Bacteria,1MWEB@1224|Proteobacteria,1RYJX@1236|Gammaproteobacteria	1236|Gammaproteobacteria	G	Belongs to the RuBisCO large chain family	cbbM	-	4.1.1.39	ko:K01601	ko00630,ko00710,ko01100,ko01120,ko01200,map00630,map00710,map01100,map01120,map01200	M00165,M00166,M00532	R00024,R03140	RC00172,RC00859	ko00000,ko00001,ko00002,ko01000	RuBisCO_large,RuBisCO_large_N	0	845	1	459	1	460	88	99.8	100	MDQSNRYADLSLDEDTLIAEGKHILVTYTMTPAEGYGYLSTAAHFAAESSTGSNVEVSTTDDFTKDLDAMVYEIDEANGIMKIAYPNDLFDRNIIDGRAMVVSFLTLAIGNNQGMGDVKCAQMQDFWVPKSMLDIFDGPSKDITDLWNLLGRSRTDGGYIAGTIIKPKLGLRPEPFAKAAYQFWLGGDFIKNDEPQGNQVYARIKDVTPLVADSMRRAQDETGEAKLFSANITADDHHEMCARADYILETFAENAHHVAFLVDGYVGGPGMVTTARRNYPNQYLHYHRAGHGAVTSPSSVRGYTAFVLAKLSRLMGASGIHVGTMGYGKMEGGADDRNIAYMIERDSVDGPFYHQEWFGMKPTTPIISGGMNALRLPGFFENLGHGNVINTSGGGSYGH…
CLZ171_megahit_bin_4	k141_1057654_1	945713.IALB_1146	COG3051@1|root,COG3051@2|Bacteria	2|Bacteria	C	citrate CoA-transferase activity	citF	-	2.8.3.10	ko:K01643	ko02020,map02020	-	R00362	RC00067,RC01118	ko00000,ko00001,ko01000	CitF	1.67e-207	587	1	379	120	498	75.7	100	73	DNGIIHHIEGSLNGPLGNYASEGKMKGLAVLRSHGGRWQSIQDGEVHIDIAIIAAPTSDPFGNATGDRGPSACGLLGFGLADSFYADHVIVVTDNLVDFPCVPWQIQGNNVDHVVVLDKVGEPNKIVSGTTQITKSPDRLFIAELTAKFVEASGIMKGGFSFQAGAGGTALAFAIYLREMMKEAGIKARFIRAGSTKYLVEMLEEGLTDYILDGQTFDLEGVRSMRENSGHINTSPFTSYNWHGKGNFASMLDVVVLGATEVDVNFNANVVTHSDGKMLHGIGGWQNCLFSKCTILPIPSFRNRIPIIVDKVTTLVGPGELIDVIVTERGIAINPKRIDLVKATKKSGLPIRKIEEIKEEVDSLVGAPLDKPKFTDEVV
CLZ211_metaspades_bin_9	NODE_892_length_12317_cov_22.073316_2	945713.IALB_1146	COG3051@1|root,COG3051@2|Bacteria	2|Bacteria	C	citrate CoA-transferase activity	citF	-	2.8.3.10	ko:K01643	ko02020,map02020	-	R00362	RC00067,RC01118	ko00000,ko00001,ko01000	CitF	1.16e-280	778	5	519	1	516	72.9	98.7	99.4	MGQKLKLVKNAAGRKVPTLVNGVKAIPFKGVGRYSPKGVKAAPPIRSCNDYPSSGNKVVGSLKEALKKCGVKNGMTISNHHHFRNGDLMMNQVFDTAAKMGIKNLRWFPSASFPCHEPMIKHMESGVIHHIEGSLNGPLGNYASDGKMKGLAVLRSHGGRWQAIQDGEVHIDIAIIAAPTADPFGNCTGDRGPSACGLLGFGLADSLYADHVVVVTDNLVDFPCVPWQIQGNNVDHVVVLDKVGEPEKIVSGTTQITKSPDRLFIAELTAKFVKAAGIMQDGFSFQAGAGGTALAFAIYLRELMKEAGVKARFIRGGSTKYLVEMLEEGLTDFILDGQTFDLEGVRSMRENSGHINTSPFTSYNWHGKGNFASILDAVVLGATEVDVNFNANVVTHSDG…
CLZ211_metaspades_bin_9	NODE_892_length_12317_cov_22.073316_3	1499967.BAYZ01000139_gene150	COG2301@1|root,COG3052@1|root,COG2301@2|Bacteria,COG3052@2|Bacteria,2NQDZ@2323|unclassified Bacteria	2|Bacteria	G	HpcH/HpaI aldolase/citrate lyase family	citD	GO:0003674,GO:0003824,GO:0005575,GO:0005622,GO:0005623,GO:0005737,GO:0006091,GO:0006113,GO:0008150,GO:0008152,GO:0008815,GO:0009346,GO:0009987,GO:0015980,GO:0016829,GO:0016830,GO:0016833,GO:0032991,GO:0044237,GO:0044424,GO:0044444,GO:0044464,GO:0055114	4.1.3.25,4.1.3.34	ko:K01644,ko:K01646,ko:K18292	ko00660,ko01100,ko02020,map00660,map01100,map02020	-	R00237,R00362	RC00067,RC00502,RC01118,RC01205	ko00000,ko00001,ko01000	ACP,HpcH_HpaI	1.43e-147	433	14	400	58	443	58.7	96	85.6	MATRQYTSGNLQRKADFCVTYIPAKSGKIITTIHSKTAVLHESKLHDICSTTLSDLHISHGRLEVTDTGGQYFVLQARIEAVVKAANPKTMAESLPEFKKHAQYKSKADRFRRSRLYLPGNQAKLMLNAGIHKPDAIILDLEDSVVPSEKNTARLIVRNALQTLDFFGAERMVRINQGKTGLKDLEAVIPHNVHLILVPKVETAKQLIEVDEKIQAIRKDCGRKEPVFLMPILESASGILNSLEIAKASKNNVAIAIGLEDYTADIGVERTKQGRESLFARSQVVNAARSAGIQAIDTVFSDVNDEDALRESVREAKEIGFDGKGCIHPRQIKPIHEEFAPTEPEIEKAKKIVRAFDEAEAKGLGVVSLGSEMIDPPVVKRAQNTINLAVATGLVPKNW…
CLZ233_metaspades_bin_10	NODE_711_length_8196_cov_16.111166_1	880073.Calab_3682	COG2301@1|root,COG3052@1|root,COG2301@2|Bacteria,COG3052@2|Bacteria,2NQDZ@2323|unclassified Bacteria	2|Bacteria	G	HpcH/HpaI aldolase/citrate lyase family	citD	GO:0003674,GO:0003824,GO:0005575,GO:0005622,GO:0005623,GO:0005737,GO:0006091,GO:0006113,GO:0008150,GO:0008152,GO:0008815,GO:0009346,GO:0009987,GO:0015980,GO:0016829,GO:0016830,GO:0016833,GO:0032991,GO:0044237,GO:0044424,GO:0044444,GO:0044464,GO:0055114	4.1.3.25,4.1.3.34	ko:K01644,ko:K01646,ko:K18292	ko00660,ko01100,ko02020,map00660,map01100,map02020	-	R00237,R00362	RC00067,RC00502,RC01118,RC01205	ko00000,ko00001,ko01000	ACP,HpcH_HpaI	2.08e-114	344	1	331	1	332	55.3	100	82	MPKKKYSSGNPTAKSDFYVEFVPNNSGGVKIDIQSKTKVLHFSKIENSCQNTLADLKIKHGKLSVIDNGGQYFVLQARIEVVVKSAHPGIINESLPLLKKHAQYKSSRNRFRRSRLYLPGTQAKLMLNAGIHQPDAIILDLEDSVAPSEKNSARIIVRNALRTLDFFGAERMVRINQGNLGLKDLEAIVPHNVHLILVPKVENAKQLKAVDDKIQNIRKDCGRKEPVYLMPILESAKGILNSLEIAKASKNNVAIAIGLEDYTADIGVERTNQGRESLFARSQVVNAARSAGIQAIDTVFSDVGDDVGLRLSVQEAKELGFDGKGCIHPRQ
Column headers for gene search results summarized from https://github.com/eggnogdb/eggnog-mapper/wiki/eggNOG-mapper-v2.1.5-to-v2.1.12#user-content-Output_format
MAG_name	identifier for each metagenome-assembled genome / bin
Contig_identifier	identifier for the corresponding contig of each annotated query sequence
seed_ortholog	identifier for the best eggNOG sequence hit found for a given query sequence
eggNOG_OGs	Orthologous Groups (OGs) for a given query sequence (OG@tax_id/tax_name)
max_annot_lvl	taxonomy of the broadest OG used for annotations
COG_category	COG category of the most specific OG
Description	Description of the most specific OG
Preferred_name
GOs	Gene Ontology terms
EC	Enyme Comission number
KO_number	KEGG Orthology number
KEGG_Pathway	KEGG Pathway
KEGG_Module	KEGG Module
KEGG_Reaction	KEGG Reaction
KEGG_rclass	KEGG Reaction Class
BRITE	KEGG BRITE identifier
PFAMs	Protein Family identifier
e-value	expectation value
bit-score	bit-score
query_start	first position of query sequence in alignment
query_end	last position of query sequence in alignment
subject_start	starting position of target seed ortholog sequence in alignment
subject_end	ending position of target seed ortholog sequence in alignment
percent_identity	% identity of query sequence and target seed ortholog sequence
query_coverage	% of query sequence present in alignment
subject_coverage	% of target seed ortholog sequence in alignment
amino_acid_sequence	amino acid sequence of the query

## Sheet: Test_statistics
Test statistics
Main Text
one-sided t-Test: Inhibition of ammonia oxidation upon phenylacetylene addition
Station	Depth	Test statistic, t	Effect size, d	Degrees of Freedom, df	Confidence interval (95%)	P-value
1	80	12.07	9.86	2.0024	29.0886	0.003382
3	80	440.44	359.62	3.662	54.6403	4.364e-10
6	175	18.504	15.11	2.0061	4.81081	0.001434
two-sided t-Test: Inhibition or stimulation of nitrite oxidation upon phenylacetylene addition
Station	Depth	Test statistic, t	Effect size, d	Degrees of Freedom, df	Confidence intervals (95%)	P-value
1	80	-1.2045	-0.98	2.6509	-3.19, 1.53	0.3248
3	80	-2.6848	-2.19	3.8	-1.83, 0.05	0.05802
6	175	0.60311	0.49	3.8783	-2.55, 3.94	0.5799
two-sided t-Test: Inhibition or stimulation of heterotrophic production upon phenylacetylene addition
Station	Depth	Test statistic, t	Effect size, d	Degrees of Freedom, df	Confidence intervals (95%)	P-value	adj. P-value
5	90	1.8902	1.54	2.9972	-0.30, 1.16	0.1552	0.3104
5	200	1.086	0.89	3.8811	-1.20, 2.71	0.3403	0.6806
two-sided t-Test: Inhibition or stimulation of heterotrophic production upon DMSO addition
Station	Depth	Test statistic, t	Effect size, d	Degrees of Freedom, df	Confidence intervals (95%)	P-value	adj. P-value
5	90	-0.34181	-0.28	3.89	-0.99, 0.78	0.7502	1
5	200	-1.2963	-1.06	2.4131	-7.23, 3.45	0.3049	0.6098
two-sided t-Test: Inhibition or stimulation of dark DIC fixation upon DMSO addition
Station	Depth	Test statistic, t	Effect size, d	Degrees of Freedom, df	Confidence intervals (95%)	P-value	adj. P-value
15	70	-0.50308	-0.41	3.9115	-1.24, 0.86	0.6419	1
15	90	-0.5079	-0.41	3.3993	-1.19, 0.84	0.6427	1
15	110	-0.30966	-0.25	3.8822	-0.36, 0.29	0.7727	1
one-sided t-Test: Inhibition of dark DIC fixation upon phenylacetylene addition
Station	Depth	Test statistic, t	Effect size, d	Degrees of Freedom, df	Confidence interval (95%)	P-value	adj. P-value	Notes
1	80	3.9784	3.25	3.5085	0.90878	0.01058
3	80	3.9221	3.2	3.5108	1.33538	0.01103
6	175	3.6277	2.96	3.9917	0.170237	0.01114
5	75	8.8339	7.21	2.7394	0.84939	0.002161
5	90	4.2057	3.43	3.2992	0.513106	0.01015
5	120	3.9072	3.19	2.2329	0.134271	0.02491
5	200							n=2 for one treatment
5	300							n=2 for one treatment
7	60	2.8787	2.35	2.9342	0.134901	0.03265
7	100	1.5904	1.3	2.324	-0.255519	0.1177
7	140	-0.3858	-0.32	2.1095	-0.49592	0.6325
7	175	0.13919	0.11	2.7401	-0.356605	0.4494
7	250	0.25748	0.21	3.2772	-0.1151	0.4061
10	80	-0.30655	-0.25	3.045	-0.54421	0.6105
10	100	3.0449	2.49	3.5605	0.123384	0.02225
10	125	2.4623	2.01	2.777	0.0122637	0.04876
10	150	4.6586	3.8	3.9173	0.146258	0.005046
10	200							n=2 for one treatment
10	500	2.1145	1.73	3.9006	-0.00185922	0.05187
12	65							n=2 for one treatment
12	80	0.55197	0.45	2.6509	-0.629309	0.312
12	100	1.6372	1.34	2.4207	-0.164936	0.1106
12	150	2.7988	2.29	2.9959	0.100642	0.03401
12	200	1.9517	1.59	2.015	-0.131251	0.09465
12	600	0.30454	0.25	2.4503	-0.896597	0.3923
15	70	15.044	12.28	2.118	3.53968	0.001724	0.003448
15	90	7.6086	6.21	3.1243	1.10771	0.002042	0.004084
15	110	7.0509	5.76	3.953	0.576625	0.001115	0.00223
Linear regression: Relationship between NH3-fueled DIC fixation and ammonia oxidation
		Test statistic, F	Residual standard error	Degrees of Freedom, df	Multiple R-squared	P-value
		23.6	10.34	11	0.6821	0.0005042
Linear regression: Relationship between dark DIC fixation and heterotrophic production
		Test statistic, F	Residual standard error	Degrees of Freedom, df	Multiple R-squared	P-value
		79.17	3.73	20	0.7983	2.17e-08
Supplementary Information
Linear regression: Relationship between WCA abundance and ammonia oxidation
		Test statistic, F	Residual standard error	Degrees of Freedom, df	Multiple R-squared	P-value
		13.38	10.28	15	0.4715	0.00233
Linear regression: Relationship between WCB abundance and ammonia oxidation
		Test statistic, F	Residual standard error	Degrees of Freedom, df	Multiple R-squared	P-value
		11.42	10.66	15	0.4323	0.004128
two-sided t-Test: Difference between 13C and 14C DIC fixation method
		Test statistic, t	Effect size, d	Degrees of Freedom, df	Confidence intervals (95%)	P-value
		2.2221	1.81	2.9109	-0.09, 0.49	0.1156
