# Supplementary material for: Minor contribution of ammonia oxidizers to inorganic carbon fixation in the ocean
Source: Nat Geosci. 2025 Sep 23;18(11):1144–51. doi: 10.1038/s41561-025-01798-x (PMC12594613; doi:10.1038/s41561-025-01798-x)
Supplement: Supplementary file 3 — Statistical source data. [file 41561_2025_1798_MOESM3_ESM.xlsx]

## Sheet: panel_a
Station	Depth	Ammonia_oxidation_nM/d	Ammonia_oxidation+PA_nM/d	Nitrite_oxidation_nM/d	Nitrite_oxidation+PA_nM/d	DIC_fixation_nM/d	DIC_fixation+PA_nM/d
1	80	37.1398	0.16	41.4686	43.17	5.45586	4.18884
1	80	44.7262	0.23	42.7031	43.96	5.19778	3.18717
1	80	34.0275	0.42	43.6657	43.19	6.59298	3.69997
3	80	55.06	0.09	44.59	45.82	6.99093	5.96051
3	80	54.74	0.11	45.02	46.32	9.22067	4.47844
3	80	55.02	-0.12	45.49	45.63	8.38089	4.9215
6	175	5.31	0.01	11.69	9.04	0.73364	0.211481
6	175	5.58	0.04	12	10.16	0.623278	0.492225
6	175	6.34	0.05	9.2	11.6	0.894303	0.307884

## Sheet: panel_b
Station	Depth	Heterotrophic_production_nMC/d	Heterotrophic_production+PA_nMC/d	Heterotrophic_production+DMSO_nMC/d
5	90	6.93	6.47	7.12384
5	90	6.3	6.24	6.981
5	90	6.89	6.11	6.339
5	200	9.25	9.43	10.37
5	200	10.8	8.28	14.68
5	200	10.04	10.11	10.7

## Sheet: panel_c
Station	Depth	DIC_fixation_nM/d	DIC_fixation+PA_nM/d	DIC_fixation+DMSO_nM/d
15	70	10.726	6.83575	10.726
15	70	11.4485	7.00247	11.6708
15	70	11.6708	6.9469	11.115
15	90	5.87053	4.48923	5.87053
15	90	6.38851	4.83455	6.50362
15	90	6.44607	4.60433	6.84895
