# Supplementary material for: Minor contribution of ammonia oxidizers to inorganic carbon fixation in the ocean
Source: Nat Geosci. 2025 Sep 23;18(11):1144–51. doi: 10.1038/s41561-025-01798-x (PMC12594613; doi:10.1038/s41561-025-01798-x)
Supplement: Supplementary file 4 — Statistical source data. [file 41561_2025_1798_MOESM4_ESM.xlsx]

## Sheet: Sheet1
Station	Depth	DIC_fixation_nM/d	DIC_fixation+PA_nM/d
5	75	4.72563	3.21281
5	75	4.4449	3.37657
5	75	4.31234	3.36877
5	90	4.41029	3.22647
5	90	4.27102	2.65391
5	90	3.94605	3.40443
5	120	1.00434	0.545211
5	120	0.932598	0.35012
5	120	1.01868	0.73173
5	200	0.270435	0.291786
5	200	0.462587	0.249085
5	200	0.177918
5	300	0.484335	0.620554
5	300	0.40109	0.771908
5	300	0.56758
7	60	9.28273	8.22997
7	60	8.58345	8.12239
7	60	9.32115	8.52198
7	100	3.44197	3.21732
7	100	3.63453	3.57837
7	100	3.64255	2.78407
7	140	0.694875	0.945604
7	140	0.637566	0.422656
7	140	0.608911	0.752185
7	175	0.258068	0.487462
7	175	0.30108	0.430114
7	175	0.702519	0.279574
7	250	0.308576	0.235105
7	250	0.220411	0.19837
7	250	0.308576	0.360005
10	80	4.13836	4.43751
10	80	4.52299	4.19534
10	80	3.899	4.11699
10	100	2.08933	1.64418
10	100	1.90266	1.38571
10	100	2.18985	1.80239
10	125	1.69549	0.829016
10	125	1.87619	1.40532
10	125	2.9	1.19989
10	150	0.907544	0.500964
10	150	0.856721	0.573568
10	150	0.776858	0.653432
10	200	0.774354	0.613639
10	200	0.62825	0.818186
10	200	0.679386
10	500	0.339521	0.322754
10	500	0.465269	0.335329
10	500	0.410778	0.201198
12	65	10.7938	11.0123
12	65	11.2017	10.7356
12	65		9.11867
12	80	6.07336	5.5799
12	80	5.73173	5.19272
12	80	5.04848	5.54194
12	100	2.32946	2.31362
12	100	2.31362	1.83822
12	100	2.16307	1.81445
12	150	1.9028	0.753406
12	150	1.36166	0.781053
12	150	1.35106	1.07827
12	200	0.504596	0.343406
12	200	0.455538	0.336398
12	200	0.890052	0.364431
12	600	2.10761	2.51874
12	600	1.68349	1.63156
12	600	1.9821	1.2637
