# Supplementary material for: Minor contribution of ammonia oxidizers to inorganic carbon fixation in the ocean
Source: Nat Geosci. 2025 Sep 23;18(11):1144–51. doi: 10.1038/s41561-025-01798-x (PMC12594613; doi:10.1038/s41561-025-01798-x)
Supplement: Supplementary file 5 — Statistical source data. [file 41561_2025_1798_MOESM5_ESM.xlsx]

## Sheet: panel_a
Station	Depth	Ammonia_oxidation_nM/d	DIC_fixation_nM/d	DIC_fixation+PA_nM/d	Mean_NH3-fueled_DIC_fixation_nM/d	Propagated_error_NH3-fueled_DIC_fixation_nM/d
5	75	22.1961	4.72563	3.21281
5	75	22.1759	4.4449	3.37657	1.17491	0.230362
5	75	21.6318	4.31234	3.36877
5	90	37.3106	4.41029	3.22647
5	90	35.1755	4.27102	2.65391	1.11418	0.458858
5	90	38.4546	3.94605	3.40443
5	120	4.89105	1.00434	0.545211
5	120	7.9627	0.932598	0.35012	0.442852	0.196316
5	120	9.8321	1.01868	0.73173
10	100	9.61607	2.08933	1.64418
10	100	11.6293	1.90266	1.38571	0.449853	0.255895
10	100	9.8379	2.18985	1.80239
10	125	9.14857	1.69549	0.829016
10	125	10.1821	1.87619	1.40532	1.01249	0.712221
10	125	8.68119	2.9	1.19989
10	150	5.74134	0.907544	0.500964
10	150	5.50045	0.856721	0.573568	0.271053	0.100777
10	150	6.94628	0.776858	0.653432
12	150	7.09675	1.9028	0.753406
12	150	10.2918	1.36166	0.781053	0.667597	0.363318
12	150	9.88958	1.35106	1.07827
15	70	44.598	10.726	6.83575
15	70	44.2268	11.4485	7.00247	4.35339	0.501205
15	70	47.0328	11.6708	6.9469
15	90	43.0043	5.87053	4.48923
15	90	42.4495	6.38851	4.83455	1.59233	0.362485
15	90	42.4691	6.44607	4.60433
15	110	24.6675	2.61954	1.78674
15	110	24.8192	2.92238	2.02901	0.827754	0.203337
15	110	32.0424	2.77096	2.01387
1	80	37.1398	5.45586	4.18884
1	80	44.7262	5.19778	3.18717	2.05688	0.895502
1	80	34.0275	6.59298	3.69997
3	80	55.06	6.99093	5.96051
3	80	54.74	9.22067	4.47844	3.07735	1.35901
3	80	55.02	8.38089	4.9215
6	175	5.31	0.73364	0.211481
6	175	5.58	0.623278	0.492225	0.41321	0.197289
6	175	6.34	0.894303	0.307884

## Sheet: panel_b
Station	Depth	DIC_fixation_nM/d	Heterotrophic_production_nMC/d
5	75	4.72563	18.98
5	75	4.4449	19.19
5	75	4.31234	17.41
5	90	4.41029	11.52
5	90	4.27102	12.19
5	90	3.94605	11.6
5	120	1.00434	3.79
5	120	0.932598	3.72
5	120	1.01868	2.97
5	300	0.484335	1.84
5	300	0.40109	2.5
5	300	0.56758	1.71
7	60	9.28273	27.94
7	60	8.58345	26.18
7	60	9.32115	25.65
7	100	3.44197	6.62
7	100	3.63453	6.32
7	100	3.64255	7.08
7	140	0.694875	2.39
7	140	0.637566	2.78
7	140	0.608911	2.33
7	175	0.258068	1.39
7	175	0.30108	1.38
7	175	0.702519	1.3
7	250	0.308576	0.82
7	250	0.220411	0.7
7	250	0.308576	0.5
10	55	13.6837	20.71
10	55	11.5331	20.28
10	55	12.6353	23.65
10	80	4.13836	5.27
10	80	4.52299	5.43
10	80	3.89934	5.29
10	100	2.08933	7.15
10	100	1.90266	5.82
10	100	2.18985	6.74
10	125	1.69549	7.58
10	125	1.87619	7.31
10	125	2.9	7.3
10	150	0.907544	3
10	150	0.856721	2.24
10	150	0.776858	2.27
10	200	0.774354	1.45
10	200	0.62825	1.34
10	200	0.679386	1.26
10	500	0.339521	2.79
10	500	0.465269	1.89
10	500	0.410778	2.35
12	65	10.7938	22.52
12	65	11.2017	24.92
12	65
12	80	6.07336	10.4
12	80	5.73173	10.06
12	80	5.04848
12	100	2.32946	17.24
12	100	2.31362	17.01
12	100	2.16307
12	150	1.9028	3.63
12	150	1.36166	2.66
12	150	1.35106
12	200	0.504596	2.58
12	200	0.455538	1.9
12	200	0.890052
12	600	2.10761	2.05
12	600	1.68349	2.12
12	600	1.9821
